# Supplementary material for: H-NS Facilitates Sequence Diversification of Horizontally Transferred DNAs during Their Integration in Host Chromosomes
Source: PLoS Genet. 2016 Jan 20;12(1):e1005796. doi: 10.1371/journal.pgen.1005796 (PMC4720273; doi:10.1371/journal.pgen.1005796)
Supplement: S1 Table — (XLSX) [file pgen.1005796.s016.xlsx]

## Sheet: EcoliDataset.txt
S1. Table: E. coli strains applied to the phylogenetic analysis
Refseq accession numbers	#ORFs	Strain name
NC_017626	4800	Escherichia_coli_042_uid161985
NC_008253	4619	Escherichia_coli_536_uid58531
NC_011748	4759	Escherichia_coli_55989_uid59383
NC_017631	4793	Escherichia_coli_ABU_83972_uid161975
NC_008563	4430	Escherichia_coli_APEC_O1_uid58623
NC_010468	4199	Escherichia_coli_ATCC_8739_uid58783
NC_012892	4204	Escherichia_coli_BL21_DE3__uid161949
NC_012967	4204	Escherichia_coli_B_REL606_uid58803
NC_012759	4084	Escherichia_coli_BW2952_uid59391
NC_004431	5369	Escherichia_coli_CFT073_uid57915
NC_017638	4259	Escherichia_coli_DH1_uid162051
NC_009801	4749	Escherichia_coli_E24377A_uid58395
NC_011745	4915	Escherichia_coli_ED1a_uid59379
NC_017633	4697	Escherichia_coli_ETEC_H10407_uid161993
NC_009800	4377	Escherichia_coli_HS_uid58393
NC_011741	4349	Escherichia_coli_IAI1_uid59377
NC_011750	4730	Escherichia_coli_IAI39_uid59381
NC_017628	4757	Escherichia_coli_IHE3034_uid162007
NC_007779	4227	Escherichia_coli_K_12_substr__W3110_uid16351
NC_017660	4697	Escherichia_coli_KO11FL_uid162099
NC_011993	4376	Escherichia_coli_LF82_uid161965
NC_017644	4873	Escherichia_coli_NA114_uid162139
NC_013353	5054	Escherichia_coli_O103_H2_12009_uid41013
NC_013364	4972	Escherichia_coli_O111_H__11128_uid41023
NC_011601	4552	Escherichia_coli_O127_H6_E2348_69_uid59343
NC_011353	5315	Escherichia_coli_O157_H7_EC4115_uid59091
NC_002655	5298	Escherichia_coli_O157_H7_EDL933_uid57831
NC_002695	5230	Escherichia_coli_O157_H7_Sakai_uid57781
NC_013008	5255	Escherichia_coli_O157_H7_TW14359_uid59235
NC_013361	5364	Escherichia_coli_O26_H11_11368_uid41021
NC_017656	4912	Escherichia_coli_O55_H7_RM12579_uid162153
NC_017646	5009	Escherichia_coli_O7_K1_CE10_uid162115
NC_017634	4429	Escherichia_coli_O83_H1_NRG_857C_uid161987
NC_017663	4393	Escherichia_coli_P12b_uid162061
NC_011742	4692	Escherichia_coli_S88_uid62979
NC_011415	4675	Escherichia_coli_SE11_uid59425
NC_013654	4338	Escherichia_coli_SE15_uid161939
NC_010498	4742	Escherichia_coli_SMS_3_5_uid58919
NC_017632	4650	Escherichia_coli_UM146_uid162043
NC_011751	4823	Escherichia_coli_UMN026_uid62981
NC_017641	5117	Escherichia_coli_UMNK88_uid161991
NC_007946	5017	Escherichia_coli_UTI89_uid58541
NC_017664	4608	Escherichia_coli_W_uid162101
NC_017906	5039	Escherichia_coli_Xuzhou21_uid163995
