# Supplementary material for: H-NS Facilitates Sequence Diversification of Horizontally Transferred DNAs during Their Integration in Host Chromosomes
Source: PLoS Genet. 2016 Jan 20;12(1):e1005796. doi: 10.1371/journal.pgen.1005796 (PMC4720273; doi:10.1371/journal.pgen.1005796)
Supplement: S2 Table — (XLSX) [file pgen.1005796.s017.xlsx]

## Sheet: SupTable1.csv
S2 Table: Orthologous genes
ID	K-12 gene namea	dN (average)	dS (average)	HTGb	H-NS bindingc	H-NS binding (excluded genes in which H-NS-bound regions were restricted at the 3' end and length is less than 10% of total gene length)d	Genes included in transcriptional units H-NS bounde	Transcription unit namef
0	thrA	0.00112822	0.0755067	x	FALSE	FALSE	FALSE
1	thrB	0.00152114	0.060789	x	FALSE	FALSE	FALSE
2	thrC	0.00116734	0.0616721	n	FALSE	FALSE	FALSE
3	yaaA	0.00386068	0.0501789	n	FALSE	FALSE	FALSE
4	yaaJ	0.0044963	0.057251	N	FALSE	FALSE	FALSE
5	talB	0.00128118	0.0358538	n	FALSE	FALSE	FALSE
6	mog	0.0026185	0.0374957	x	FALSE	FALSE	FALSE
7	yaaH	0.00145877	0.0458348	x	FALSE	FALSE	FALSE
8	yaaI	0.0117079	0.0737279	n	FALSE	FALSE	FALSE
9	dnaJ	0.00072463	0.0563291	l/n	FALSE	FALSE	FALSE
10	nhaA	0.00332865	0.153561	n	TRUE	TRUE	TRUE	nhaAR
11	nhaR	0.0127252	0.424568	x	FALSE	FALSE	TRUE	nhaAR
12	ribF	0.00103964	0.088082	n	FALSE	FALSE	FALSE
13	ileS	0.00249197	0.108884	x	FALSE	FALSE	FALSE
14	lspA	0.00249017	0.0392237	x	FALSE	FALSE	FALSE
15	fkpB	0	0.0507635	x	FALSE	FALSE	FALSE
16	ispH	0.00374292	0.130565	x	FALSE	FALSE	FALSE
17	dapB	0.00215349	0.0752303	x	FALSE	FALSE	FALSE
18	carA	0.00224017	0.0853372	x	FALSE	FALSE	FALSE
19	carB	0.00136184	0.119545	n	TRUE	FALSE	FALSE
20	caiF	0.00436047	0.0490078	N	TRUE	TRUE	TRUE	caiF
21	caiE	0.00653658	0.0511797	n	FALSE	FALSE	TRUE	caiCDE
22	caiD	0.0025537	0.0524294	x	TRUE	TRUE	TRUE	caiCDE
23	caiC	0.00714366	0.0629127	x	TRUE	TRUE	TRUE	caiCDE
24	caiA	0.000100106	0.0584355	x	FALSE	FALSE	TRUE	caiTABCDE
25	fixA	0.00268414	0.0509695	x	TRUE	TRUE	TRUE	fixABCX
26	fixC	0.00145053	0.0784957	x	FALSE	FALSE	TRUE	fixABCX
27	kefF	0.0016871	0.0752761	x	FALSE	FALSE	FALSE
28	folA	0.000814376	0.0643484	x	FALSE	FALSE	FALSE
29	apaH	0.00357717	0.0711584	n	FALSE	FALSE	FALSE
30	apaG	0	0.00075	N	FALSE	FALSE	FALSE
31	ksgA	0.0017408	0.0363201	n	FALSE	FALSE	FALSE
32	pdxA	0.00666882	0.0438212	x	FALSE	FALSE	FALSE
33	imp	0.00363436	0.0638904	x	FALSE	FALSE	FALSE
34	djlA	0.00244397	0.0518863	l/n	FALSE	FALSE	FALSE
35	rluA	0.00270518	0.0624288	l/n	FALSE	FALSE	FALSE
36	hepA	0.000465751	0.0712318	x	FALSE	FALSE	FALSE
37	polB	0.00552516	0.121214	x	FALSE	FALSE	FALSE
38	araA	0.00117019	0.1163	x	FALSE	FALSE	FALSE
39	araB	0.00598013	0.0679431	x	FALSE	FALSE	FALSE
40	araC	0.00264218	0.0875062	x	FALSE	FALSE	FALSE
41	yabI	0.00526195	0.128736	x	FALSE	FALSE	FALSE
42	thiQ	0.0108999	0.155112	x	FALSE	FALSE	TRUE	leuLABCD
43	thiP	0.00696142	0.113262	x	FALSE	FALSE	TRUE	leuLABCD
44	tbpA	0.00659863	0.167782	x	FALSE	FALSE	TRUE	leuLABCD
45	leuD	0.00511374	0.14018	n	FALSE	FALSE	TRUE	leuLABCD
46	leuC	0.000506342	0.112587	x	FALSE	FALSE	TRUE	leuLABCD
47	leuB	0.00153171	0.115114	x	FALSE	FALSE	TRUE	leuLABCD
48	leuA	0.000659937	0.0939514	x	TRUE	TRUE	TRUE	leuLABCD
49	ilvI	0.00392156	0.107659	n	TRUE	TRUE	TRUE	ilvIH
50	ilvH	0.00181586	0.0533982	x	FALSE	FALSE	TRUE	ilvIH
51	fruR	6.90275e-05	0.0549031	x	FALSE	FALSE	FALSE
52	mraW	0.00114894	0.0381184	n	FALSE	FALSE	TRUE	mraZ-rsmH-ftsLI-murEF-mraY-murD-ftsW-murGC-ddlB-ftsQAZ-lpxC
53	ftsL	0.000172727	0.0249679	N	FALSE	FALSE	TRUE	mraZ-rsmH-ftsLI-murEF-mraY-murD-ftsW-murGC-ddlB-ftsQAZ-lpxC
54	ftsI	0.000944397	0.0450303	n	FALSE	FALSE	TRUE	mraZ-rsmH-ftsLI-murEF-mraY-murD-ftsW-murGC-ddlB-ftsQAZ-lpxC
55	murE	0.00389556	0.0793497	x	FALSE	FALSE	TRUE	mraZ-rsmH-ftsLI-murEF-mraY-murD-ftsW-murGC-ddlB-ftsQAZ-lpxC
56	murF	0.00371247	0.0616736	x	FALSE	FALSE	TRUE	mraZ-rsmH-ftsLI-murEF-mraY-murD-ftsW-murGC-ddlB-ftsQAZ-lpxC
57	mraY	0.000847463	0.074421	x	FALSE	FALSE	TRUE	mraZ-rsmH-ftsLI-murEF-mraY-murD-ftsW-murGC-ddlB-ftsQAZ-lpxC
58	murD	0.00252875	0.110915	x	FALSE	FALSE	TRUE	mraZ-rsmH-ftsLI-murEF-mraY-murD-ftsW-murGC-ddlB-ftsQAZ-lpxC
59	ftsW	5.45455e-05	0.0463698	x	FALSE	FALSE	TRUE	mraZ-rsmH-ftsLI-murEF-mraY-murD-ftsW-murGC-ddlB-ftsQAZ-lpxC
60	murG	0.00164355	0.0385562	x	FALSE	FALSE	TRUE	mraZ-rsmH-ftsLI-murEF-mraY-murD-ftsW-murGC-ddlB-ftsQAZ-lpxC
61	murC	0.000655497	0.0478911	x	FALSE	FALSE	TRUE	mraZ-rsmH-ftsLI-murEF-mraY-murD-ftsW-murGC-ddlB-ftsQAZ-lpxC
62	ddlB	0.00414947	0.0395175	x	FALSE	FALSE	TRUE	mraZ-rsmH-ftsLI-murEF-mraY-murD-ftsW-murGC-ddlB-ftsQAZ-lpxC
63	ftsQ	0.000620719	0.0210386	x	FALSE	FALSE	TRUE	mraZ-rsmH-ftsLI-murEF-mraY-murD-ftsW-murGC-ddlB-ftsQAZ-lpxC
64	ftsA	0	0.0309594	x	FALSE	FALSE	TRUE	mraZ-rsmH-ftsLI-murEF-mraY-murD-ftsW-murGC-ddlB-ftsQAZ-lpxC
65	ftsZ	0	0.0330865	x	FALSE	FALSE	TRUE	mraZ-rsmH-ftsLI-murEF-mraY-murD-ftsW-murGC-ddlB-ftsQAZ-lpxC
66	lpxC	0.000127378	0.0249761	x	FALSE	FALSE	TRUE	mraZ-rsmH-ftsLI-murEF-mraY-murD-ftsW-murGC-ddlB-ftsQAZ-lpxC
67	secM	0.00272463	0.056223	x	FALSE	FALSE	FALSE
68	mutT	0.00866163	0.0406985	n	FALSE	FALSE	FALSE
69	yacF	0.00198076	0.0310902	n	FALSE	FALSE	FALSE
70	coaE	0.00217738	0.0185885	x	FALSE	FALSE	FALSE
71	nadC	0.0012685	0.0517036	x	FALSE	FALSE	FALSE
72	ampD	0.00495973	0.0345649	x	FALSE	FALSE	FALSE
73	ampE	0.0034723	0.0586451	x	FALSE	FALSE	FALSE
74	aroP	0.00200053	0.0996033	x	FALSE	FALSE	FALSE
75	pdhR	8.63636e-05	0.0294871	x	FALSE	FALSE	FALSE
76	aceE	0.000420719	0.0451797	x	FALSE	FALSE	FALSE
77	lpd	4.09091e-05	0.0435723	n	FALSE	FALSE	FALSE
78	yacH	0.0225849	0.164289	N	FALSE	FALSE	FALSE
79	acnB	0.000741649	0.0985182	n	FALSE	FALSE	FALSE
80	yacL	0.00766226	0.142248	x	FALSE	FALSE	FALSE
81	speD	0.000970085	0.0545836	x	FALSE	FALSE	FALSE
82	speE	0.0014445	0.0688064	n	FALSE	FALSE	FALSE
83	yacC	0.000168182	0.0634814	N	FALSE	FALSE	FALSE
84	cueO	0.00462791	0.102058	n	FALSE	FALSE	FALSE
85	hpt	0.000281818	0.0226333	x	FALSE	FALSE	FALSE
86	can	0.0021945	0.0396312	x	FALSE	FALSE	FALSE
87	yadG	0.00116586	0.0576883	x	FALSE	FALSE	FALSE
88	yadH	0.000455074	0.0749952	x	FALSE	FALSE	FALSE
89	yadI	0.0125956	0.0806802	x	FALSE	FALSE	FALSE
90	yadE	0.00821966	0.0845612	x	FALSE	FALSE	FALSE
91	panD	0.000318182	0.0460734	n	FALSE	FALSE	FALSE
92	yadD	0.0155011	0.128186	N	FALSE	FALSE	FALSE
93	panC	0.00444958	0.215521	n	FALSE	FALSE	TRUE	panBC
94	panB	0.00454662	0.175247	h/l/n	FALSE	FALSE	TRUE	panBC
95	folK	0.0496966	0.320024	h/l/n	TRUE	TRUE	TRUE	pcnB-folK
96	yadB	0.0097686	0.130574	x	FALSE	FALSE	FALSE
97	dksA	0.000131818	0.0125062	n	FALSE	FALSE	FALSE
98	sfsA	0.00304683	0.0228106	N	FALSE	FALSE	FALSE
99	hrpB	0.00847886	0.100757	x	FALSE	FALSE	FALSE
100	mrcB	0.00114937	0.118432	x	FALSE	FALSE	FALSE
101	fhuC	0.00137294	0.0843367	x	FALSE	FALSE	FALSE
102	fhuD	0.00471025	0.128035	x	FALSE	FALSE	FALSE
103	fhuB	0.00272632	0.0961043	x	FALSE	FALSE	FALSE
104	hemL	0.0020908	0.0615442	x	FALSE	FALSE	FALSE
105	yadR	0	0.0307175	x	FALSE	FALSE	FALSE
106	yadS	0.000653488	0.0308496	x	FALSE	FALSE	FALSE
107	btuF	0.00701512	0.0363319	x	FALSE	FALSE	FALSE
108	pfs	0.000333404	0.0309368	x	FALSE	FALSE	FALSE
109	dgt	0.00277072	0.0552512	x	TRUE	TRUE	TRUE	dgt
110	degP	0.00196237	0.0858315	x	FALSE	FALSE	TRUE	degP
111	cdaR	0.00167865	0.0572779	x	FALSE	FALSE	FALSE
112	yaeH	0.000898309	0.0417611	x	FALSE	FALSE	FALSE
113	dapD	0.00150708	0.0942909	x	FALSE	FALSE	FALSE
114	map	0.00015444	0.0482209	x	FALSE	FALSE	FALSE
115	rpsB	0.000690698	0.00601099	x	FALSE	FALSE	FALSE
116	pyrH	0	0.0139642	x	FALSE	FALSE	FALSE
117	frr	0	0.010246	x	FALSE	FALSE	FALSE
118	ispU	0.000150951	0.011389	x	FALSE	FALSE	FALSE
119	cdsA	0.00285222	0.0261529	x	FALSE	FALSE	FALSE
120	yaeL	0.00141332	0.0175167	x	FALSE	FALSE	FALSE
121	yaeT	0.000386364	0.0492715	x	FALSE	FALSE	FALSE
122	hlpA	0.00015	0.0226692	x	FALSE	FALSE	FALSE
123	lpxD	0.00158584	0.028528	x	FALSE	FALSE	FALSE
124	fabZ	0.000327378	0.0191879	x	FALSE	FALSE	FALSE
125	lpxA	0.000510042	0.0270946	x	FALSE	FALSE	FALSE
126	lpxB	0.0037222	0.0946034	x	FALSE	FALSE	FALSE
127	rnhB	0.00493975	0.060936	x	FALSE	FALSE	FALSE
128	dnaE	0.000951586	0.065595	x	FALSE	FALSE	FALSE
129	accA	0.00277484	0.0611086	x	FALSE	FALSE	FALSE
130	yaeR	0.00363742	0.0358118	x	FALSE	FALSE	FALSE
131	tilS	0.0147888	0.132688	x	FALSE	FALSE	FALSE
132	rof	0.00591765	0.104966	x	FALSE	FALSE	FALSE
133	yaeQ	0.00472727	0.0772809	n	FALSE	FALSE	FALSE
134	yaeJ	0.00577685	0.0828119	N	FALSE	FALSE	FALSE
135	nlpE	0.0068314	0.123714	n	FALSE	FALSE	FALSE
136	proS	0.00359228	0.0635459	n	FALSE	FALSE	FALSE
137	yaeB	0.0025648	0.0714073	n	FALSE	FALSE	FALSE
138	rcsF	0.00126131	0.0421669	N	FALSE	FALSE	FALSE
139	metQ	0.00121818	0.0431212	n	FALSE	FALSE	FALSE
140	metI	0.00207812	0.0557966	x	FALSE	FALSE	FALSE
141	metN	0.000786047	0.0451127	x	FALSE	FALSE	FALSE
142	gmhB	0.00461364	0.0456904	x	FALSE	FALSE	FALSE
143	dkgB	0.00888171	0.0483016	n	FALSE	FALSE	FALSE
144	yafC	0.00556998	0.034935	N	FALSE	FALSE	FALSE
145	yafD	7.72727e-05	0.0573229	n	FALSE	FALSE	FALSE
146	yafE	0.0258313	0.0617415	N	FALSE	FALSE	FALSE
147	mltD	0.000613319	0.0430483	l/n	FALSE	FALSE	FALSE
148	gloB	0.00443901	0.0383815	L/N	TRUE	TRUE	TRUE	gloB
149	yafS	0.00312326	0.0644766	l/N	FALSE	FALSE	FALSE
150	rnhA	0.00133488	0.0864014	n	FALSE	FALSE	FALSE
151	dnaQ	0.00348203	0.0582005	l/n	FALSE	FALSE	FALSE
152	yafV	0.00895539	0.0735726	x	FALSE	FALSE	FALSE
153	ivy	0	0.0633729	x	FALSE	FALSE	FALSE
154	lpcA	0.000308774	0.105779	x	FALSE	FALSE	FALSE
155	yafJ	0.00268055	0.0833933	x	FALSE	FALSE	TRUE	yafK
156	yafK	0.000228436	0.0672205	l/n	FALSE	FALSE	TRUE	yafK
157	yafL	0.00886681	0.252944	l/N	FALSE	FALSE	FALSE
158	dinB	0.00320011	0.149774	l/n	TRUE	FALSE	TRUE	yafNOP
159	gpt	0.0021666	0.0325431	x	FALSE	FALSE	FALSE
160	frsA	0.00240867	0.0632564	x	FALSE	FALSE	FALSE
161	crl	0.0104309	0.0736967	x	TRUE	TRUE	TRUE	crl
162	phoE	0.00309757	0.10147	x	TRUE	TRUE	TRUE	phoE
163	proB	0	0.0715555	x	TRUE	TRUE	TRUE	proBA
164	proA	0.00440888	0.113364	x	FALSE	FALSE	TRUE	proBA
165	yaiL	0.00299112	0.0950082	N	FALSE	FALSE	FALSE
166	tauD	0.0144143	0.149798	x	FALSE	FALSE	TRUE	tauABCD
167	ampH	0.00163541	0.0841955	l/n	TRUE	TRUE	TRUE	ampH
168	sbmA	0.00234662	0.0570103	x	FALSE	FALSE	FALSE
169	ddlA	0.000864482	0.0530143	n	TRUE	TRUE	TRUE	ddlA
170	yaiB	0.00385994	0.0343585	x	TRUE	TRUE	TRUE	iraP
171	psiF	0.00124281	0.0764128	N	FALSE	FALSE	TRUE	phoA-psiF
172	yaiC	0.00273023	0.0594379	N	FALSE	FALSE	FALSE
173	proC	0.00330222	0.0337974	n	FALSE	FALSE	FALSE
174	aroL	0.000987104	0.0446958	l/n	FALSE	FALSE	FALSE
175	aroM	0.00741522	0.0878976	l/n	FALSE	FALSE	FALSE
176	rdgC	0.00152389	0.0593486	l	TRUE	FALSE	FALSE
177	mak	0.00365571	0.0678921	x	FALSE	FALSE	FALSE
178	sbcC	0.00905169	0.0724615	x	FALSE	FALSE	FALSE
179	sbcD	0.00374524	0.0550801	x	FALSE	FALSE	FALSE
180	phoB	0.00483351	0.0709428	x	FALSE	FALSE	FALSE
181	phoR	0.00193573	0.0571151	x	FALSE	FALSE	FALSE
182	brnQ	0.000627907	0.0461182	x	FALSE	FALSE	FALSE
183	proY	0.000134249	0.0487938	x	FALSE	FALSE	FALSE
184	queA	0.00245529	0.0879348	x	FALSE	FALSE	FALSE
185	tgt	0.000108985	0.0435087	x	FALSE	FALSE	FALSE
186	yajC	0	0.0354332	x	FALSE	FALSE	FALSE
187	secD	0.000333298	0.0443854	x	FALSE	FALSE	FALSE
188	secF	0	0.0413081	x	FALSE	FALSE	FALSE
189	yajD	0.00225486	0.0668521	x	FALSE	FALSE	FALSE
190	ybaD	0	0.0252771	n	FALSE	FALSE	FALSE
191	ribD	0.00806554	0.128328	x	FALSE	FALSE	FALSE
192	ribE	0.00059778	0.0133134	x	FALSE	FALSE	FALSE
193	thiL	0.00215708	0.0428575	x	FALSE	FALSE	FALSE
194	pgpA	0.00200159	0.173275	x	FALSE	FALSE	FALSE
195	yajO	0.00395074	0.134384	x	FALSE	FALSE	FALSE
196	dxs	0.00115296	0.0986875	x	FALSE	FALSE	FALSE
197	ispA	0.00291279	0.0664577	x	FALSE	FALSE	FALSE
198	yajL	0.0012649	0.0875303	x	FALSE	FALSE	FALSE
199	panE	0.00281152	0.0699238	x	FALSE	FALSE	FALSE
200	yajQ	0.000236469	0.0879822	x	FALSE	FALSE	FALSE
201	yajR	0.00473044	0.0676104	x	FALSE	FALSE	FALSE
202	cyoE	0.000750951	0.0660257	x	FALSE	FALSE	TRUE	cyoABCDE
203	cyoC	0.000909725	0.0420413	x	FALSE	FALSE	TRUE	cyoABCDE
204	cyoB	9.37632e-05	0.037019	x	FALSE	FALSE	TRUE	cyoABCDE
205	cyoA	0.00281702	0.0222449	x	TRUE	TRUE	TRUE	cyoABCDE
206	ampG	0.00184387	0.0542699	n	TRUE	FALSE	FALSE
207	yajG	0.00105761	0.0319682	N	FALSE	FALSE	FALSE
208	bolA	0	0	N	FALSE	FALSE	FALSE
209	tig	0.000453488	0.029635	n	FALSE	FALSE	FALSE
210	clpX	0.000347992	0.0844516	x	FALSE	FALSE	FALSE
211	ppiD	0.00123795	0.0442485	x	FALSE	FALSE	FALSE
212	ybaV	0.00803129	0.0407402	x	FALSE	FALSE	FALSE
213	ybaW	0.00353488	0.0785808	x	FALSE	FALSE	FALSE
214	ybaX	0.00262304	0.054204	x	FALSE	FALSE	FALSE
215	cof	0.00254799	0.0309433	x	FALSE	FALSE	FALSE
216	mdlA	0.00618541	0.10056	x	FALSE	FALSE	FALSE
217	mdlB	0.00246691	0.0721982	x	FALSE	FALSE	FALSE
218	glnK	0.000181818	0.0296315	x	FALSE	FALSE	FALSE
219	amtB	0.00174323	0.0873859	x	FALSE	FALSE	FALSE
220	tesB	0.00146617	0.0516785	x	FALSE	FALSE	FALSE
221	ybaY	0.00222442	0.0451872	n	FALSE	FALSE	FALSE
222	ybaZ	0.00207442	0.0913758	N	FALSE	FALSE	FALSE
223	ybaA	0.00087907	0.0653723	n	FALSE	FALSE	FALSE
224	ylaB	0.00408372	0.0311524	x	FALSE	FALSE	FALSE
225	ylaC	0.00037611	0.0382536	x	FALSE	FALSE	FALSE
226	acrA	7.27273e-05	0.0275047	n	FALSE	FALSE	FALSE
227	acrR	0.00088351	0.025942	N	TRUE	TRUE	TRUE	acrR
228	kefA	0.00159376	0.0955987	n	FALSE	FALSE	FALSE
229	ybaN	0.00482643	0.0393864	x	FALSE	FALSE	FALSE
230	apt	0.000578436	0.0273483	x	FALSE	FALSE	FALSE
231	dnaX	0.000904334	0.0702923	x	FALSE	FALSE	FALSE
232	recR	0.000300211	0.0511831	x	FALSE	FALSE	FALSE
233	htpG	0.000796934	0.0487411	x	FALSE	FALSE	FALSE
234	adk	0.00153932	0.0700126	x	FALSE	FALSE	FALSE
235	hemH	0.00307822	0.0728311	n	FALSE	FALSE	FALSE
236	aes	0.00941216	0.0543578	N	FALSE	FALSE	FALSE
237	cueR	0.00635877	0.195994	L	FALSE	FALSE	FALSE
238	ybbJ	0.0139856	0.132489	l	FALSE	FALSE	TRUE	qmcA-ybbJ
239	ybbK	0.00109767	0.10273	x	TRUE	TRUE	TRUE	qmcA-ybbJ
240	ybbL	0.00365899	0.0588329	x	TRUE	TRUE	TRUE	ybbLM
241	glxK	0.00834567	0.0946709	n	TRUE	TRUE	TRUE	gcl-hyi-glxR-ybbVW-allB-ybbY-glxK
242	ylbA	0.00458964	0.0767618	x	TRUE	TRUE	TRUE	allE
243	allD	0.00464979	0.0542299	x	TRUE	TRUE	TRUE	allDCE
244	ylbF	0.00708171	0.0785197	x	FALSE	FALSE	TRUE	fdrA-ylbE_1E_2F-ybcF
245	ybcF	0.00530433	0.0771874	x	FALSE	FALSE	TRUE	fdrA-ylbE_1E_2F-ybcF
246	purK	0.00755856	0.0994568	x	FALSE	FALSE	FALSE
247	purE	0.00119926	0.0586989	x	FALSE	FALSE	FALSE
248	lpxH	0.00331321	0.104594	x	FALSE	FALSE	FALSE
249	cysS	0.00084334	0.0985095	n	FALSE	FALSE	FALSE
250	ybcI	0.0140856	0.0768468	N	FALSE	FALSE	FALSE
251	cusS	0.00881564	0.125232	x	FALSE	FALSE	FALSE
252	cusF	0.00677421	0.08707	x	TRUE	TRUE	TRUE	cusCFBA
253	cusB	0.00250486	0.0633356	x	TRUE	TRUE	TRUE	cusCFBA
254	pheP	0.00262949	0.0754043	x	FALSE	FALSE	FALSE
255	ybdG	0.001563	0.049577	x	TRUE	TRUE	TRUE	mscM
256	nfnB	0.00416829	0.0563384	n	FALSE	FALSE	FALSE
257	ybdF	0.00480951	0.0692795	N	FALSE	FALSE	FALSE
258	entD	0.0320248	0.164133	l/N	FALSE	FALSE	FALSE
259	fes	0.0137392	0.0655755	x	FALSE	FALSE	FALSE
260	entF	0.0103793	0.113887	n	TRUE	FALSE	FALSE
261	fepC	0.00310349	0.10161	n	FALSE	FALSE	FALSE
262	fepG	0.010053	0.119615	x	FALSE	FALSE	FALSE
263	fepD	0.00264493	0.103768	x	FALSE	FALSE	FALSE
264	ybdA	0.00222949	0.113738	h	FALSE	FALSE	FALSE
265	entC	0.00228615	0.065299	H	FALSE	FALSE	FALSE
266	entE	0.00428837	0.118301	H	FALSE	FALSE	FALSE
267	entB	0.00219725	0.0619706	H	FALSE	FALSE	FALSE
268	entA	0.00420973	0.111033	H	FALSE	FALSE	FALSE
269	ybdB	0.00124947	0.132746	H	FALSE	FALSE	FALSE
270	dsbG	0.00346882	0.103185	l/n	TRUE	TRUE	TRUE	dsbG
271	ahpC	0	0.0096296	x	FALSE	FALSE	FALSE
272	ahpF	0.000509937	0.0603809	x	FALSE	FALSE	FALSE
273	uspG	0.00596628	0.201109	n	FALSE	FALSE	FALSE
274	rnk	0.00331924	0.0153925	n	FALSE	FALSE	FALSE
275	citG	0.0088185	0.0630299	h	FALSE	FALSE	TRUE	citCDEFXG
276	citF	0.00178235	0.0593383	h	FALSE	FALSE	TRUE	citCDEFXG
277	citA	0.00399619	0.068001	x	TRUE	TRUE	TRUE	dpiBA
278	citB	0.000286469	0.043652	x	FALSE	FALSE	TRUE	dpiBA
279	crcB	0.00597304	0.035448	N	FALSE	FALSE	FALSE
280	lipB	0.000833932	0.0410257	N	TRUE	TRUE	TRUE	lipB
281	ybeD	0	0.00338679	n	FALSE	FALSE	FALSE
282	mrdB	0.000688795	0.0454948	x	FALSE	FALSE	FALSE
283	nadD	0.00168573	0.0470406	x	FALSE	FALSE	FALSE
284	holA	0.00296966	0.0522589	x	FALSE	FALSE	FALSE
285	rlpB	0.0126	0.102984	x	FALSE	FALSE	FALSE
286	leuS	0.00150159	0.0549984	x	FALSE	FALSE	FALSE
287	ybeL	0.000608034	0.0559522	n	FALSE	FALSE	TRUE	ybeR-djlB
288	rihA	0.00472548	0.0755673	x	TRUE	TRUE	TRUE	rihA
289	gltI	0.00319387	0.0880124	l/n	FALSE	FALSE	FALSE
290	lnt	0.00421216	0.0819259	l/n	FALSE	FALSE	FALSE
291	ybeX	0	0.035041	x	FALSE	FALSE	FALSE
292	ybeY	0.00292664	0.0375131	x	FALSE	FALSE	FALSE
293	ybeZ	0.000118182	0.0667852	x	FALSE	FALSE	FALSE
294	ubiF	0.00999704	0.137405	x	FALSE	FALSE	FALSE
295	asnB	0.00141395	0.111892	x	FALSE	FALSE	FALSE
296	nagD	0.000245137	0.113893	x	FALSE	FALSE	FALSE
297	nagC	0.000115116	0.0903756	x	FALSE	FALSE	FALSE
298	nagA	0.00154271	0.0488884	x	FALSE	FALSE	FALSE
299	nagE	0.00257072	0.0749532	x	FALSE	FALSE	FALSE
300	glnS	0.00114123	0.0695395	x	TRUE	FALSE	FALSE
301	fur	0	0.0369107	N	FALSE	FALSE	FALSE
302	fldA	0	0.0921506	n	FALSE	FALSE	FALSE
303	ybfE	0.000408457	0.0376663	x	FALSE	FALSE	FALSE
304	ybfF	0.0049296	0.0949358	n	FALSE	FALSE	FALSE
305	seqA	0.00206184	0.0173522	N	FALSE	FALSE	TRUE	ybfP
306	pgm	0.00176628	0.0819655	h/l/n	FALSE	FALSE	TRUE	ybfP
307	kdpB	0.00298816	0.0995539	x	FALSE	FALSE	FALSE
308	ybgA	0.0216878	0.145958	l/n	FALSE	FALSE	FALSE
309	phr	0.0175579	0.168217	x	FALSE	FALSE	FALSE
310	ybgI	0.000631712	0.0517265	x	FALSE	FALSE	FALSE
311	ybgJ	0.0170147	0.077339	x	FALSE	FALSE	FALSE
312	ybgK	0.00433869	0.080216	x	FALSE	FALSE	FALSE
313	sdhC	0.00221987	0.012386	N	FALSE	FALSE	FALSE
314	sdhD	0.00111786	0.0315265	n	FALSE	FALSE	FALSE
315	sdhA	0.000179175	0.0998873	x	FALSE	FALSE	FALSE
316	sdhB	0.000675476	0.0237077	x	FALSE	FALSE	FALSE
317	sucB	0.0010093	0.0509916	x	FALSE	FALSE	FALSE
318	sucC	0.000460571	0.0426976	x	FALSE	FALSE	FALSE
319	sucD	0.000217865	0.0883743	x	FALSE	FALSE	FALSE
320	ybgC	0.000209091	0.020884	N	FALSE	FALSE	FALSE
321	tolQ	0.000932347	0.0655855	n	FALSE	FALSE	FALSE
322	tolR	0.000537209	0.0127475	x	FALSE	FALSE	FALSE
323	pal	0.00110994	0.0231856	n	FALSE	FALSE	FALSE
324	ybgF	0.00395592	0.0135852	N	FALSE	FALSE	FALSE
325	nadA	0.00563679	0.0469312	n	FALSE	FALSE	FALSE
326	pnuC	0.00304841	0.0468588	x	FALSE	FALSE	FALSE
327	ybgS	0.00424123	0.0745085	x	FALSE	FALSE	FALSE
328	aroG	0.00317801	0.0934212	x	FALSE	FALSE	FALSE
329	gpmA	0.000101268	0.0697518	x	FALSE	FALSE	FALSE
330	ybhB	0.00374841	0.0781658	x	FALSE	FALSE	FALSE
331	bioB	0.000883615	0.115438	x	FALSE	FALSE	FALSE
332	bioF	0.0138927	0.107345	x	FALSE	FALSE	FALSE
333	bioD	0.008676	0.111075	x	FALSE	FALSE	FALSE
334	uvrB	0.000288901	0.0983221	x	FALSE	FALSE	FALSE
335	moaA	0.00153753	0.0859837	x	FALSE	FALSE	FALSE
336	moaB	0.000898732	0.0537852	x	FALSE	FALSE	FALSE
337	moaC	0.000362685	0.0399145	x	FALSE	FALSE	FALSE
338	moaE	0.00272738	0.0967409	l	FALSE	FALSE	FALSE
339	ybhL	0.00179915	0.0992169	h/L/n	TRUE	TRUE	TRUE	ybhL
340	ybhO	0.00195571	0.0813617	x	FALSE	FALSE	FALSE
341	ybhP	0.00143668	0.0611004	x	FALSE	FALSE	FALSE
342	ybhS	0.00115941	0.081782	L	FALSE	FALSE	FALSE
343	ybiH	0.000942706	0.0974482	N	FALSE	FALSE	FALSE
344	dinG	0.00133953	0.101364	x	FALSE	FALSE	FALSE
345	ybiB	0.00416924	0.0498813	x	FALSE	FALSE	FALSE
346	ybiC	0.00538351	0.0678809	x	FALSE	FALSE	FALSE
347	ybiN	0.00362283	0.0712261	n	FALSE	FALSE	FALSE
348	glnP	0.000186469	0.0433808	x	FALSE	FALSE	FALSE
349	glnH	8.18182e-05	0.0277498	x	FALSE	FALSE	FALSE
350	dps	0.000230867	0.0218647	x	TRUE	TRUE	TRUE	dps
351	ompX	0.000118182	0.0154768	x	FALSE	FALSE	FALSE
352	mntR	0.00105581	0.0438547	n	FALSE	FALSE	FALSE
353	ybiR	0.00575169	0.0903406	x	FALSE	FALSE	FALSE
354	ybiV	0.00699915	0.0521995	x	FALSE	FALSE	FALSE
355	fsaA	0.00856121	0.0738794	x	FALSE	FALSE	FALSE
356	moeB	0.00740085	0.141998	x	FALSE	FALSE	FALSE
357	yliA	0.00416892	0.0447601	x	FALSE	FALSE	FALSE
358	yliC	0.000713531	0.0412929	x	FALSE	FALSE	FALSE
359	yliD	0.00194366	0.0465279	l/n	TRUE	TRUE	TRUE	iaaA-gsiABCD
360	yliF	0.00409535	0.0775018	L/N	TRUE	TRUE	TRUE	yliEF
361	yliG	0.000520085	0.0358665	l/n	TRUE	FALSE	FALSE
362	yliJ	0.00062315	0.024282	x	FALSE	FALSE	FALSE
363	dacC	0.000774207	0.0380594	x	FALSE	FALSE	FALSE
364	deoR	0.00170888	0.0543567	x	FALSE	FALSE	FALSE
365	ybjG	0.00283161	0.0407652	x	FALSE	FALSE	TRUE	ybjG
366	cmr	0.00176163	0.0539036	x	FALSE	FALSE	TRUE	cmr
367	ybjI	0.004763	0.070697	x	FALSE	FALSE	FALSE
368	ybjK	0.00465402	0.0461225	x	FALSE	FALSE	FALSE
369	ybjL	7.90698e-05	0.053061	n	TRUE	TRUE	TRUE	ybjL
370	grxA	0.00496342	0.0261574	L/n	FALSE	FALSE	FALSE
371	ybjC	0.00783584	0.0245386	l	FALSE	FALSE	FALSE
372	nfsA	0.00718668	0.0325607	x	FALSE	FALSE	FALSE
373	rimK	0.000897146	0.0248778	n	FALSE	FALSE	FALSE
374	ybjN	0.00025444	0.0268445	N	FALSE	FALSE	FALSE
375	potF	0.00220137	0.170395	n	FALSE	FALSE	FALSE
376	potG	0.0027093	0.144121	x	FALSE	FALSE	FALSE
377	potI	0.00331734	0.108155	x	FALSE	FALSE	FALSE
378	ybjO	0.000263636	0.0432086	x	FALSE	FALSE	FALSE
379	rumB	0.00599767	0.119211	x	FALSE	FALSE	FALSE
380	artM	0.000186469	0.0951943	x	FALSE	FALSE	FALSE
381	artQ	0.00323076	0.0679412	x	FALSE	FALSE	FALSE
382	artI	0.00234767	0.142047	x	FALSE	FALSE	FALSE
383	artP	0.000323996	0.0225008	x	FALSE	FALSE	FALSE
384	ybjQ	0.00342812	0.130499	x	FALSE	FALSE	FALSE
385	ybjR	0.00501882	0.0636211	x	FALSE	FALSE	FALSE
386	ybjT	0.00858732	0.140516	x	FALSE	FALSE	FALSE
387	hcp	0.00131459	0.0842892	x	FALSE	FALSE	FALSE
388	ybjE	0.00245941	0.0751584	x	FALSE	FALSE	FALSE
389	aqpZ	0.00170201	0.0781524	x	FALSE	FALSE	TRUE	aqpZ
390	ybjD	0.00139175	0.0858741	x	TRUE	TRUE	TRUE	ybjD
391	ybjX	0.00263055	0.0456981	x	FALSE	FALSE	FALSE
392	macA	0.00300761	0.0399623	x	FALSE	FALSE	FALSE
393	clpS	0.000363742	0.0126482	x	FALSE	FALSE	FALSE
394	cydC	0.00341057	0.0517356	x	FALSE	FALSE	FALSE
395	trxB	0.00164672	0.0716971	x	FALSE	FALSE	FALSE
396	lrp	0	0.0212631	x	FALSE	FALSE	FALSE
397	lolA	0.000190909	0.0259301	x	FALSE	FALSE	FALSE
398	ycaJ	0.00102759	0.0591017	x	FALSE	FALSE	FALSE
399	dmsB	0.00127421	0.0975017	x	FALSE	FALSE	FALSE
400	dmsC	0.00579228	0.0772414	x	FALSE	FALSE	FALSE
401	ycaD	0.00295455	0.065358	n	FALSE	FALSE	FALSE
402	pflA	0.000393129	0.0638045	l/n	FALSE	FALSE	FALSE
403	focA	0.000142072	0.0471017	x	TRUE	TRUE	TRUE	focA-pflB
404	ycaO	0.00223436	0.112687	x	FALSE	FALSE	FALSE
405	ycaP	0.00258288	0.0885462	x	FALSE	FALSE	FALSE
406	serC	0.00403573	0.136199	x	FALSE	FALSE	FALSE
407	aroA	0.00539947	0.103666	x	FALSE	FALSE	FALSE
408	ycaL	0.00575	0.113137	x	FALSE	FALSE	FALSE
409	cmk	2.11416e-06	0.0426752	x	FALSE	FALSE	FALSE
410	rpsA	0	0.00679239	x	FALSE	FALSE	FALSE
411	msbA	0.00163066	0.0581776	n	FALSE	FALSE	FALSE
412	kdsB	0.0046408	0.0851962	x	FALSE	FALSE	FALSE
413	ycbJ	0.00139778	0.0386288	x	FALSE	FALSE	FALSE
414	ycbC	0.00069926	0.0670944	x	FALSE	FALSE	FALSE
415	smtA	0.00168541	0.0266611	x	FALSE	FALSE	FALSE
416	mukF	0.00145983	0.0559764	x	FALSE	FALSE	FALSE
417	mukE	0.0015963	0.0581279	x	FALSE	FALSE	FALSE
418	ycbB	0.0032259	0.047264	x	FALSE	FALSE	FALSE
419	ycbK	0	0.0333341	x	FALSE	FALSE	FALSE
420	ycbL	0.00309947	0.0362397	x	FALSE	FALSE	FALSE
421	aspC	0.0019371	0.0436505	x	FALSE	FALSE	FALSE
422	asnS	0.000537844	0.0455516	x	FALSE	FALSE	FALSE
423	pepN	0.00267611	0.110538	x	FALSE	FALSE	FALSE
424	ssuB	0.0146958	0.14803	x	FALSE	FALSE	FALSE
425	ssuC	0.00258351	0.100548	x	FALSE	FALSE	FALSE
426	pyrD	0.00128975	0.0528664	n	TRUE	TRUE	TRUE	pyrD
427	ycbW	0.00335877	0.0820607	N	TRUE	TRUE	TRUE	zapC
428	ycbX	0.00589778	0.0638333	n	FALSE	FALSE	FALSE
429	ycbY	0.00282125	0.0653415	x	FALSE	FALSE	FALSE
430	uup	0.00220719	0.0872482	n	FALSE	FALSE	FALSE
431	pqiA	0.000884249	0.035786	N	FALSE	FALSE	FALSE
432	pqiB	0.000987738	0.0367621	n	FALSE	FALSE	FALSE
433	ymbA	0.00418266	0.0647453	l/n	FALSE	FALSE	FALSE
434	fabA	0.00163943	0.0744486	l/n	FALSE	FALSE	FALSE
435	ycbZ	0.00371364	0.0275503	n	FALSE	FALSE	FALSE
436	ycbG	0.00231427	0.0525474	N	FALSE	FALSE	FALSE
437	ompA	0.00899133	0.0597582	n	FALSE	FALSE	FALSE
438	yccF	0.0102539	0.0309804	x	FALSE	FALSE	FALSE
439	helD	0.00309704	0.0446164	x	FALSE	FALSE	FALSE
440	mgsA	0.00168298	0.0480652	x	FALSE	FALSE	FALSE
441	yccU	0.00235116	0.091008	h	FALSE	FALSE	FALSE
442	yccV	0	0.0176551	H	FALSE	FALSE	FALSE
443	yccW	0.00362727	0.0670496	h	FALSE	FALSE	FALSE
444	yccK	0.00260465	0.0902447	x	FALSE	FALSE	FALSE
445	yccA	0.00108192	0.0482125	x	FALSE	FALSE	FALSE
446	hyaA	0.00133266	0.0748577	x	FALSE	FALSE	FALSE
447	hyaC	0.00221057	0.0783923	x	FALSE	FALSE	FALSE
448	hyaD	0.0103341	0.116805	x	FALSE	FALSE	FALSE
449	hyaE	0.00488784	0.105489	x	FALSE	FALSE	FALSE
450	hyaF	0.00738721	0.0527665	x	FALSE	FALSE	FALSE
451	appB	0.00125846	0.0739158	n	FALSE	FALSE	FALSE
452	appA	0.00838805	0.0569976	N	FALSE	FALSE	FALSE
453	yccM	0.0121743	0.0372316	H/N	TRUE	TRUE	TRUE	yccM
454	torS	0.011545	0.0891397	h/n	FALSE	FALSE	FALSE
455	torT	0.00656712	0.0752646	x	FALSE	FALSE	FALSE
456	torR	0.0016148	0.0757052	x	FALSE	FALSE	FALSE
457	torC	0.00194302	0.0695285	x	FALSE	FALSE	FALSE
458	torD	0.019172	0.0697895	x	FALSE	FALSE	FALSE
459	cbpA	0.00303182	0.0365906	l/n	TRUE	TRUE	TRUE	cbpAM
460	ycdH	0.00387939	0.0644284	N	FALSE	FALSE	FALSE
461	ycdI	0.0103686	0.0707421	n	FALSE	FALSE	FALSE
462	rarA	0.00934905	0.0335909	x	FALSE	FALSE	FALSE
463	ycdC	0.00260074	0.072984	x	FALSE	FALSE	FALSE
464	putP	0.00153975	0.0998759	x	FALSE	FALSE	FALSE
465	ycdO	0.00389292	0.0784688	x	FALSE	FALSE	FALSE
466	ycdB	0.00527283	0.110861	n	FALSE	FALSE	FALSE
467	ymdB	0.00136078	0.0372244	h/L/N	TRUE	TRUE	TRUE	ymdBC
468	ymdC	0.0032648	0.0615691	l/N	TRUE	TRUE	TRUE	ymdBC
469	mdoG	0.000123044	0.0388074	n	TRUE	TRUE	TRUE	mdoGH
470	mdoH	0.000683404	0.0524751	x	FALSE	FALSE	TRUE	mdoGH
471	msyB	0.00533214	0.0602386	x	FALSE	FALSE	FALSE
472	lpxL	0.00111575	0.02533	x	FALSE	FALSE	FALSE
473	yceA	0.00369609	0.0653184	x	TRUE	FALSE	FALSE
474	yceI	0.00244292	0.0866595	n	TRUE	TRUE	TRUE	yceI
475	yceJ	0.00561691	0.0447604	l/N	TRUE	TRUE	TRUE	yceJI
476	solA	0.0040149	0.0529127	l/n	TRUE	TRUE	TRUE	solA-yceO
477	yceP	0.00302664	0.00164482	N	TRUE	TRUE	TRUE	bssS
478	dinI	0.000245455	0.0299243	n	TRUE	TRUE	TRUE	dinI
479	pyrC	0.00320296	0.0817446	x	FALSE	FALSE	FALSE
480	yceB	0.00139567	0.0437866	x	FALSE	FALSE	FALSE
481	grxB	0.000486047	0.0292428	x	FALSE	FALSE	FALSE
482	rimJ	0.00103858	0.0192608	x	FALSE	FALSE	FALSE
483	yceH	0.00487844	0.0790907	x	FALSE	FALSE	FALSE
484	mviN	0.000742918	0.0526554	x	FALSE	FALSE	FALSE
485	flgN	0.00726036	0.0369892	n	FALSE	FALSE	FALSE
486	flgM	0.00337347	0.0510905	N	FALSE	FALSE	FALSE
487	flgA	0.00783446	0.0606717	N	FALSE	FALSE	FALSE
488	flgB	0.00374894	0.0272549	n	FALSE	FALSE	FALSE
489	flgC	0.000455814	0.0608912	x	FALSE	FALSE	FALSE
490	flgD	0.00228372	0.0719611	x	FALSE	FALSE	FALSE
491	flgF	0.00413087	0.0801933	x	FALSE	FALSE	FALSE
492	flgG	0.00038277	0.048748	x	FALSE	FALSE	FALSE
493	flgH	0.000757188	0.040302	x	FALSE	FALSE	FALSE
494	flgJ	0.00371607	0.0743305	x	FALSE	FALSE	FALSE
495	flgK	0.00377622	0.0512888	x	FALSE	FALSE	FALSE
496	flgL	0.00696829	0.0950072	x	FALSE	FALSE	FALSE
497	rne	0.00477706	0.062748	n	FALSE	FALSE	FALSE
498	rluC	0.00100042	0.0603189	n	FALSE	FALSE	FALSE
499	yceF	0.00149715	0.0306485	n	FALSE	FALSE	FALSE
500	fabH	0.000574207	0.0419047	n	FALSE	FALSE	FALSE
501	fabD	0.00152008	0.0371333	x	FALSE	FALSE	FALSE
502	fabF	0.000193023	0.0218058	x	FALSE	FALSE	FALSE
503	pabC	0.00666934	0.0302264	x	FALSE	FALSE	FALSE
504	yceG	0.0017944	0.0431594	x	FALSE	FALSE	FALSE
505	tmk	0.00342452	0.0809674	x	FALSE	FALSE	FALSE
506	holB	0.00439027	0.0428809	x	FALSE	FALSE	FALSE
507	ycfH	0.000364799	0.0321813	x	FALSE	FALSE	FALSE
508	ptsG	0.000270613	0.0135974	x	FALSE	FALSE	FALSE
509	hinT	0.00161004	0.0341024	n	FALSE	FALSE	FALSE
510	ycfM	0.000281924	0.0522086	n	FALSE	FALSE	FALSE
511	ycfN	0.0054334	0.0192994	N	FALSE	FALSE	FALSE
512	nagZ	0.0043278	0.0986863	n	FALSE	FALSE	FALSE
513	ndh	0.00183605	0.0713651	x	FALSE	FALSE	FALSE
514	ycfJ	0.00175751	0.0391226	n	FALSE	FALSE	FALSE
515	ycfQ	0.0039537	0.0556696	N	FALSE	FALSE	FALSE
516	ycfR	0.000568288	0.0273793	n	FALSE	FALSE	FALSE
517	ycfS	0.00215021	0.0685428	x	FALSE	FALSE	FALSE
518	lolD	0.00199175	0.113559	x	FALSE	FALSE	FALSE
519	potD	0.00192125	0.0866254	n	TRUE	TRUE	TRUE	potD
520	potC	0.000235412	0.0558003	x	FALSE	FALSE	FALSE
521	potB	0.00508171	0.0710023	x	FALSE	FALSE	FALSE
522	ycfD	0.00119387	0.0842519	x	FALSE	FALSE	FALSE
523	minE	0	0.0291981	L	TRUE	TRUE	TRUE	minE
524	minD	0	0.0238117	L/n	FALSE	FALSE	TRUE	minCDE
525	minC	0.00141987	0.028761	L/N	TRUE	TRUE	TRUE	minCDE
526	ycgJ	0.0106825	0.0387045	L/N	TRUE	TRUE	TRUE	ycgJ
527	ycgL	0.00231216	0.0382649	L/N	TRUE	TRUE	TRUE	ycgL
528	ycgM	0.00101903	0.0468168	l/n	FALSE	FALSE	FALSE
529	ycgN	0.00180116	0.0242344	l/n	TRUE	TRUE	TRUE	ycgN
530	fadR	0	0.0532482	x	FALSE	FALSE	FALSE
531	ycgB	0.000763425	0.0471576	x	FALSE	FALSE	FALSE
532	dadA	0.000763953	0.0628263	x	FALSE	FALSE	FALSE
533	dadX	0.00461977	0.0518884	x	FALSE	FALSE	FALSE
534	ldcA	0.00762685	0.0496617	x	FALSE	FALSE	FALSE
535	ychH	0	0.0235371	x	FALSE	FALSE	FALSE
536	ychM	0.000889958	0.0544332	x	FALSE	FALSE	FALSE
537	lolB	0.00230645	0.0982323	n	FALSE	FALSE	FALSE
538	hemA	0.00589493	0.151148	x	FALSE	FALSE	FALSE
539	prfA	0.000218182	0.0576645	x	FALSE	FALSE	FALSE
540	prmC	0.00543404	0.0543168	x	FALSE	FALSE	FALSE
541	ychQ	0.00634334	0.0258323	x	FALSE	FALSE	FALSE
542	ychA	0.00100634	0.0356091	x	FALSE	FALSE	FALSE
543	kdsA	0.000614376	0.0554684	x	FALSE	FALSE	FALSE
544	chaA	0.00268763	0.043454	x	TRUE	TRUE	TRUE	chaA
545	chaC	0.00338605	0.0323283	x	FALSE	FALSE	FALSE
546	ychN	0.00311723	0.0331651	x	FALSE	FALSE	FALSE
547	ychP	0.00256121	0.0538719	x	FALSE	FALSE	FALSE
548	narJ	0.00441385	0.0790847	x	FALSE	FALSE	TRUE	narGHJI
549	narI	0.000508562	0.0877035	l/n	FALSE	FALSE	TRUE	narGHJI
550	rssA	0.000707188	0.0524403	l/n	FALSE	FALSE	FALSE
551	galU	0.00025518	0.041314	x	TRUE	TRUE	TRUE	galU
552	hns	0.000429598	0.0189098	l/n	TRUE	TRUE	TRUE	hns
553	tdk	0.00304968	0.0280321	L/N	TRUE	TRUE	TRUE	tdk
554	ychE	0.000109937	0.0392422	l/n	TRUE	TRUE	TRUE	ychE
555	oppC	0.000810254	0.0466053	x	FALSE	FALSE	TRUE	oppABCDF
556	oppD	0.00175137	0.0574767	x	FALSE	FALSE	TRUE	oppABCDF
557	oppF	0.000929387	0.0689999	n	FALSE	FALSE	TRUE	oppABCDF
558	yciU	0.000803911	0.0288148	N	FALSE	FALSE	TRUE	cls-yciU
559	tonB	0.00309905	0.0518169	l/N	FALSE	FALSE	FALSE
560	yciA	0.000803911	0.0679566	L/n	FALSE	FALSE	FALSE
561	yciB	0.00132537	0.0448796	l	FALSE	FALSE	TRUE	yciCB
562	ompW	0.0210678	0.156851	l	TRUE	TRUE	TRUE	ompW
563	trpA	0.00572759	0.128492	l/n	FALSE	FALSE	TRUE	yciVOQ
564	trpD	0.00152516	0.111234	x	FALSE	FALSE	TRUE	yciVOQ
565	yciV	0.00363689	0.0578273	N	FALSE	FALSE	FALSE
566	yciO	0.000191015	0.0874611	n	FALSE	FALSE	FALSE
567	rluB	0.000952854	0.098395	n	FALSE	FALSE	FALSE
568	btuR	0.00557188	0.123788	x	FALSE	FALSE	FALSE
569	yciK	0.00463879	0.0587333	x	FALSE	FALSE	FALSE
570	sohB	0.00228499	0.0800591	x	FALSE	FALSE	FALSE
571	yciN	0.000236364	0.0413495	x	FALSE	FALSE	FALSE
572	topA	0.000863214	0.0575999	x	TRUE	FALSE	FALSE
573	cysB	0.00018203	0.0613574	x	TRUE	TRUE	TRUE	cysB
574	ribA	0.000937209	0.0196064	n	FALSE	FALSE	FALSE
575	pgpB	0.00474968	0.0347207	N	FALSE	FALSE	FALSE
576	yciM	0.000491332	0.0706072	x	FALSE	FALSE	FALSE
577	yciH	0.00721268	0.055039	L	TRUE	TRUE	TRUE	yciSM-pyrF-yciH
578	rnb	0.00192262	0.0352215	n	FALSE	FALSE	FALSE
579	yciW	0.0143305	0.046974	N	FALSE	FALSE	FALSE
580	fabI	0.00064334	0.026528	n	FALSE	FALSE	FALSE
581	sapF	0.000517548	0.0576629	n	FALSE	FALSE	FALSE
582	sapD	5.90909e-05	0.0592771	x	FALSE	FALSE	FALSE
583	sapC	0.000510359	0.0653933	x	FALSE	FALSE	FALSE
584	sapB	0.00271258	0.0419118	x	FALSE	FALSE	FALSE
585	sapA	0.00253066	0.0924551	x	FALSE	FALSE	FALSE
586	pspF	0.00377146	0.104744	x	FALSE	FALSE	FALSE
587	pspA	0.00447304	0.0759516	x	FALSE	FALSE	FALSE
588	pspC	0.00292854	0.0422085	x	FALSE	FALSE	FALSE
589	pspE	0.0037408	0.0383315	n	TRUE	TRUE	TRUE	pspABCDE
590	ycjX	0.00276279	0.154938	l	FALSE	FALSE	FALSE
591	tpx	0.00108129	0.0199272	x	FALSE	FALSE	FALSE
592	ynaI	0.0025648	0.0614082	L/N	TRUE	TRUE	TRUE	ynaI
593	uspE	0.000378436	0.0392801	x	FALSE	FALSE	FALSE
594	ydaL	0.00374218	0.0596523	x	FALSE	FALSE	FALSE
595	ydaN	0.000253594	0.0538363	x	FALSE	FALSE	TRUE	ydaN
596	dbpA	0.00388943	0.0581915	x	FALSE	FALSE	FALSE
597	ydaO	0.00176903	0.0611423	h/l/n	FALSE	FALSE	FALSE
598	uspF	0.0019629	0.0184789	l/n	TRUE	TRUE	TRUE	uspF
599	ydbK	0.0027037	0.0774853	x	TRUE	FALSE	FALSE
600	hslJ	0.0123264	0.0390019	x	FALSE	FALSE	FALSE
601	ydeP	0.00268636	0.0608015	H/L/N	TRUE	TRUE	TRUE	ydeP
602	yneI	0.0046704	0.0656738	x	FALSE	FALSE	FALSE
603	ydeA	0.00122579	0.0756499	l/n	FALSE	FALSE	FALSE
604	marC	0.00197579	0.0763643	n	FALSE	FALSE	FALSE
605	marR	0.00173531	0.0499459	N	FALSE	FALSE	FALSE
606	ynfA	0.00531004	0.0516108	N	FALSE	FALSE	FALSE
607	ynfB	0.00780846	0.0301474	n	FALSE	FALSE	FALSE
608	speG	0.0013834	0.0353056	l/n	TRUE	TRUE	TRUE	ynfB-speG
609	ynfC	0.00333436	0.0764226	L/N	TRUE	TRUE	TRUE	ynfC
610	dmsD	0.00513964	0.0405477	x	FALSE	FALSE	FALSE
611	ynfK	0.007874	0.0260538	x	FALSE	FALSE	FALSE
612	dgsA	0.000955074	0.0642131	x	FALSE	FALSE	FALSE
613	ynfL	0.00430603	0.0498638	x	FALSE	FALSE	FALSE
614	ynfM	0.00132156	0.061794	l	FALSE	FALSE	FALSE
615	ydgD	0.00442685	0.0632024	l	FALSE	FALSE	FALSE
616	mdtI	0.000915328	0.028305	h	TRUE	TRUE	TRUE	mdtJI
617	pntB	0.000352326	0.0450538	x	FALSE	FALSE	TRUE	pntAB
618	pntA	0.0019389	0.0407298	x	FALSE	FALSE	TRUE	pntAB
619	ydgH	0.00197643	0.0352358	x	FALSE	FALSE	FALSE
620	ydgI	0.000806554	0.0436517	x	FALSE	FALSE	FALSE
621	folM	0.00612918	0.0445986	x	FALSE	FALSE	FALSE
622	rstA	0.00525243	0.0437904	x	FALSE	FALSE	FALSE
623	tus	0.00405539	0.0710416	x	FALSE	FALSE	FALSE
624	fumC	0.00235243	0.0698164	x	FALSE	FALSE	FALSE
625	manA	0.00622896	0.0821952	x	FALSE	FALSE	FALSE
626	ydgA	0.00383023	0.0639106	n	FALSE	FALSE	FALSE
627	uidR	0.00128372	0.040864	l/N	FALSE	FALSE	FALSE
628	hdhA	0.00300233	0.0962381	L/n	TRUE	TRUE	TRUE	hdhA
629	malI	0.00221744	0.0449154	l	TRUE	FALSE	FALSE
630	malY	0.00495233	0.0750339	x	FALSE	FALSE	FALSE
631	add	0.00280264	0.0386781	x	FALSE	FALSE	FALSE
632	ydgJ	0.00282875	0.0641105	x	TRUE	TRUE	TRUE	ydgJ
633	ydgK	0	0.0343927	x	TRUE	TRUE	TRUE	ydgK-rsxABCDGE-nth
634	rsxA	0.000899577	0.0399681	x	TRUE	TRUE	TRUE	ydgK-rsxABCDGE-nth
635	rsxB	0.00220243	0.0259506	x	FALSE	FALSE	TRUE	ydgK-rsxABCDGE-nth
636	rsxC	0.00484175	0.0686482	x	FALSE	FALSE	TRUE	ydgK-rsxABCDGE-nth
637	rsxD	0.00450106	0.0424259	x	FALSE	FALSE	TRUE	ydgK-rsxABCDGE-nth
638	rsxG	0.00461903	0.0333586	x	FALSE	FALSE	TRUE	ydgK-rsxABCDGE-nth
639	rsxE	0.00504736	0.022246	x	FALSE	FALSE	TRUE	ydgK-rsxABCDGE-nth
640	nth	0.00213055	0.0564803	x	FALSE	FALSE	TRUE	ydgK-rsxABCDGE-nth
641	ydgR	0.00149535	0.0415958	x	FALSE	FALSE	TRUE	tppB
642	gst	0.00297209	0.0472207	x	FALSE	FALSE	FALSE
643	pdxY	0.00184651	0.0503594	x	FALSE	FALSE	FALSE
644	pdxH	0.00226216	0.0512235	x	FALSE	FALSE	FALSE
645	ydhA	0.00854101	0.105256	x	FALSE	FALSE	FALSE
646	ydhH	0.00248827	0.052396	x	FALSE	FALSE	FALSE
647	slyB	0.00391152	0.065772	x	FALSE	FALSE	FALSE
648	slyA	0.00165698	0.0309113	n	TRUE	TRUE	TRUE	slyA
649	ydhK	0.00451786	0.053672	n	FALSE	FALSE	FALSE
650	sodC	0.00254778	0.0416184	x	FALSE	FALSE	FALSE
651	ydhM	0.00757981	0.0578874	n	FALSE	FALSE	FALSE
652	gloA	0.00198488	0.0364115	x	FALSE	FALSE	FALSE
653	rnt	0.000691226	0.0424103	x	FALSE	FALSE	FALSE
654	ydhD	0	0.0333575	n	FALSE	FALSE	FALSE
655	sodB	0.000308774	0.0331093	n	FALSE	FALSE	FALSE
656	ydhP	0.00258573	0.0474522	x	FALSE	FALSE	FALSE
657	purR	0.000666173	0.0549802	x	FALSE	FALSE	FALSE
658	ydhB	0.00164154	0.0649523	x	FALSE	FALSE	FALSE
659	ydhC	0.00186892	0.0533161	x	FALSE	FALSE	FALSE
660	cfa	0.000951163	0.0515405	x	FALSE	FALSE	FALSE
661	ribC	0.000798943	0.0594896	x	FALSE	FALSE	FALSE
662	mdtK	0.00185455	0.056009	x	FALSE	FALSE	FALSE
663	ydhQ	0.00748499	0.0589663	l	FALSE	FALSE	FALSE
664	ydhU	0.00967548	0.0390558	N	FALSE	FALSE	TRUE	ydhYVWXUT
665	ydhW	0.0083204	0.0462271	n	FALSE	FALSE	TRUE	ydhYVW
666	ydhY	0.000504545	0.0135893	N	TRUE	TRUE	TRUE	ydhYVW
667	pykF	0.000365856	0.0407193	x	TRUE	FALSE	TRUE	pykF
668	sufE	0.00496406	0.11977	x	FALSE	FALSE	FALSE
669	sufS	0.00352104	0.106184	x	FALSE	FALSE	FALSE
670	sufD	0.00653943	0.0683027	x	FALSE	FALSE	FALSE
671	sufC	0.00322822	0.0631784	x	FALSE	FALSE	FALSE
672	ydiI	0.00396628	0.0573424	l	FALSE	FALSE	FALSE
673	ydiK	0.00159006	0.0484575	n	TRUE	FALSE	FALSE
674	ydiB	0.00244165	0.0769976	x	TRUE	TRUE	TRUE	ydiNB-aroD
675	aroD	0.00464429	0.0421221	x	TRUE	TRUE	TRUE	ydiNB-aroD
676	pps	0.00103351	0.0654725	x	TRUE	TRUE	TRUE	ppsA
677	ydiA	0.000360254	0.05547	x	TRUE	TRUE	TRUE	ppsR
678	aroH	0.00129789	0.0448117	n	FALSE	FALSE	FALSE
679	nlpC	0.00355275	0.0389317	N	TRUE	TRUE	TRUE	nlpC
680	btuD	0.0021815	0.0425823	n	FALSE	FALSE	FALSE
681	btuE	0.00629249	0.0639685	x	FALSE	FALSE	FALSE
682	btuC	0.00344715	0.0310948	x	FALSE	FALSE	FALSE
683	pheS	0.000639429	0.0485587	x	FALSE	FALSE	TRUE	thrS-infC-rpmI-rplT-pheMST-ihfA
684	rplT	0	0.00884017	x	FALSE	FALSE	TRUE	thrS-infC-rpmI-rplT-pheMST-ihfA
685	thrS	0.000659302	0.0366071	n	TRUE	TRUE	TRUE	thrS-infC
686	pfkB	0.00716036	0.0489899	n	TRUE	TRUE	TRUE	pfkB
687	yniA	0.00187611	0.0536759	n	TRUE	FALSE	FALSE
688	yniC	0.00206723	0.0648914	n	FALSE	FALSE	FALSE
689	ydjM	0.00121702	0.0483267	N	FALSE	FALSE	FALSE
690	ydjN	0.00230666	0.0581282	l/n	FALSE	FALSE	FALSE
691	cedA	0.0144039	0.0767296	l/n	FALSE	FALSE	FALSE
692	katE	0.00315825	0.0895388	x	FALSE	FALSE	FALSE
693	chbF	0.00409514	0.0730646	x	TRUE	TRUE	TRUE	chbBCARFG
694	chbR	0.00202875	0.0418963	x	TRUE	TRUE	TRUE	chbBCARFG
695	chbB	0.000190909	0	H	TRUE	TRUE	TRUE	chbBCARFG
696	nadE	0.00512643	0.0545759	x	FALSE	FALSE	FALSE
697	ydjQ	0.00914027	0.101402	n	FALSE	FALSE	FALSE
698	spy	0.00374482	0.0171201	n	TRUE	TRUE	TRUE	spy
699	astE	0.00273436	0.056619	x	TRUE	TRUE	TRUE	astE
700	astA	0.00287104	0.0807566	x	FALSE	FALSE	FALSE
701	astC	0.00872135	0.0708544	x	FALSE	FALSE	FALSE
702	xthA	0.00560127	0.089036	n	FALSE	FALSE	FALSE
703	ydjX	0.00770042	0.039036	N	FALSE	FALSE	FALSE
704	ydjZ	0.00385085	0.0572054	n	FALSE	FALSE	FALSE
705	ynjA	0.00624651	0.065574	x	FALSE	FALSE	FALSE
706	ynjC	0.013671	0.0847391	n	FALSE	FALSE	FALSE
707	ynjD	0.0202513	0.170523	N	FALSE	FALSE	FALSE
708	nudG	0.0130188	0.0429493	n	FALSE	FALSE	FALSE
709	gdhA	0.00241004	0.0816222	l/n	FALSE	FALSE	FALSE
710	topB	0.00896321	0.125113	l/n	FALSE	FALSE	FALSE
711	selD	0.00330233	0.116863	x	FALSE	FALSE	FALSE
712	ydjA	0.000804863	0.0919563	x	FALSE	FALSE	FALSE
713	sppA	0.00191892	0.0489815	x	FALSE	FALSE	FALSE
714	ansA	0.00239577	0.0813575	x	FALSE	FALSE	FALSE
715	pncA	0.0088926	0.0645889	l/n	TRUE	FALSE	FALSE
716	yeaA	0.00220698	0.0919089	N	FALSE	FALSE	FALSE
717	gapA	0	0.0117718	n	FALSE	FALSE	FALSE
718	yeaD	0.00771882	0.0746137	x	FALSE	FALSE	FALSE
719	yeaE	0.00873224	0.0470248	x	FALSE	FALSE	FALSE
720	mipA	0.00125486	0.0273368	x	FALSE	FALSE	TRUE	mipA
721	yeaI	0.00120899	0.0436394	L/N	TRUE	TRUE	TRUE	yeaI
722	yeaN	0.00371543	0.0562975	N	FALSE	FALSE	FALSE
723	yeaO	0.00455338	0.0427057	n	FALSE	FALSE	FALSE
724	yeaP	0.00161374	0.0716494	N	TRUE	TRUE	TRUE	yeaP
725	yeaY	0.00294049	0.0774012	x	FALSE	FALSE	FALSE
726	yeaZ	0.00428658	0.112298	x	FALSE	FALSE	FALSE
727	pabB	0.00909419	0.0543483	x	FALSE	FALSE	FALSE
728	yeaB	0.00224905	0.0621834	x	FALSE	FALSE	FALSE
729	manY	0.000154545	0.0268451	x	FALSE	FALSE	FALSE
730	manZ	0.00355634	0.0612652	n	FALSE	FALSE	FALSE
731	yobD	0.00219841	0.0440585	N	TRUE	TRUE	TRUE	yobD
732	yebN	0.00043129	0.0435286	n	FALSE	FALSE	TRUE	yebN
733	rrmA	0.0105915	0.0372076	n	FALSE	FALSE	FALSE
734	prc	0.00144133	0.0636261	x	FALSE	FALSE	FALSE
735	proQ	0.00202875	0.0175998	n	FALSE	FALSE	FALSE
736	yebS	0.00316247	0.073198	N	FALSE	FALSE	FALSE
737	yebT	0.00191131	0.0893085	n	FALSE	FALSE	FALSE
738	yebU	0.0086482	0.0954064	l	FALSE	FALSE	FALSE
739	pphA	0.00854175	0.0453665	L/N	FALSE	FALSE	FALSE
740	yobB	0.00454292	0.0326482	N	FALSE	FALSE	FALSE
741	exoX	0.00111966	0.0520285	n	FALSE	FALSE	FALSE
742	ptrB	0.00261903	0.0723313	x	FALSE	FALSE	FALSE
743	eda	0.000665856	0.0255631	x	FALSE	FALSE	FALSE
744	zwf	0.000781078	0.0425152	n	FALSE	FALSE	FALSE
745	yebK	0.001387	0.0422625	N	FALSE	FALSE	FALSE
746	pykA	0.000979387	0.0547937	n	FALSE	FALSE	FALSE
747	znuA	0.00542093	0.0514369	L/N	FALSE	FALSE	FALSE
748	znuC	0.00061649	0.060779	L/n	FALSE	FALSE	FALSE
749	znuB	0.00207505	0.0759164	L	FALSE	FALSE	FALSE
750	ruvB	0.00131892	0.0899081	l	FALSE	FALSE	TRUE	ruvAB
751	ruvC	0.000354545	0.128073	l/n	TRUE	TRUE	TRUE	ruvC
752	yebC	0.000821987	0.0585076	x	FALSE	FALSE	FALSE
753	nudB	0.00233097	0.0387181	x	FALSE	FALSE	FALSE
754	yecD	0.0034834	0.138876	x	FALSE	FALSE	FALSE
755	yecO	0.000778013	0.0388426	x	FALSE	FALSE	FALSE
756	yecP	0.00355846	0.147727	x	FALSE	FALSE	FALSE
757	torY	0.00792484	0.0796138	l/N	TRUE	TRUE	TRUE	torYZ
758	cutC	0.00904503	0.0228154	L/N	TRUE	FALSE	FALSE
759	yecM	0.00451015	0.0667683	l/n	FALSE	FALSE	FALSE
760	argS	0.00173129	0.0598186	h/l/n	FALSE	FALSE	TRUE	yecT
761	flhA	0.00131649	0.0892257	n	FALSE	FALSE	FALSE
762	cheZ	0.000668393	0.0423558	x	FALSE	FALSE	FALSE
763	cheR	0.00429493	0.036572	x	FALSE	FALSE	FALSE
764	motB	0.00278203	0.0814796	x	FALSE	FALSE	FALSE
765	motA	0.0024093	0.0358229	n	FALSE	FALSE	FALSE
766	otsA	0.00245581	0.06059	l/n	TRUE	TRUE	TRUE	otsA
767	araG	0.00103795	0.0534593	x	FALSE	FALSE	TRUE	araFGH
768	yecI	0.000586786	0.0552323	N	TRUE	TRUE	TRUE	ftnB
769	ftn	0.000236364	0.0300449	l/n	TRUE	TRUE	TRUE	ftnA
770	tyrP	0.00303922	0.0719514	l	FALSE	FALSE	FALSE
771	yecA	0.00158393	0.0503756	x	FALSE	FALSE	FALSE
772	pgsA	0.000312051	0.0370184	x	FALSE	FALSE	FALSE
773	uvrC	0.00177431	0.0629834	x	FALSE	FALSE	TRUE	uvrYC
774	yedW	0.00266395	0.0527559	H/L/N	TRUE	TRUE	TRUE	yedWV
775	yedX	0.00301395	0.0702726	H/L/N	TRUE	TRUE	TRUE	yedX
776	yedY	0.00228076	0.0614181	h/l/n	TRUE	TRUE	TRUE	yedYZ
777	yedZ	0.00939863	0.0539008	H/l/N	TRUE	TRUE	TRUE	yedYZ
778	yeeI	0.00577886	0.027274	h/L/N	FALSE	FALSE	FALSE
779	amn	0.000866913	0.0729937	L/n	TRUE	TRUE	TRUE	amn
780	yeeN	0.00314704	0.0576172	L/N	TRUE	TRUE	TRUE	yeeN
781	nac	0.00409027	0.0707154	N	FALSE	FALSE	TRUE	nac
782	cobS	0.00400085	0.0356791	n	FALSE	FALSE	FALSE
783	yeeX	0	0.0215866	h	FALSE	FALSE	FALSE
784	sbmC	0.00911987	0.0589645	x	FALSE	FALSE	FALSE
785	sbcB	0.00597326	0.0790402	x	FALSE	FALSE	FALSE
786	yeeF	0.00141723	0.0368137	x	FALSE	FALSE	FALSE
787	yeeY	0.00217019	0.0768272	x	FALSE	FALSE	FALSE
788	hisG	0.00148013	0.0924112	x	FALSE	FALSE	FALSE
789	hisD	0.00853858	0.141427	x	FALSE	FALSE	FALSE
790	hisC	0.00735433	0.133533	x	FALSE	FALSE	FALSE
791	hisB	0.00531121	0.199501	x	FALSE	FALSE	FALSE
792	hisH	0.00340338	0.164242	x	FALSE	FALSE	FALSE
793	hisA	0.00694651	0.180761	x	FALSE	FALSE	FALSE
794	hisI	0.0109272	0.229093	x	FALSE	FALSE	FALSE
795	gnd	0.00803108	0.343016	h/l/n	TRUE	TRUE	TRUE	gnd
796	galF	0.00729778	0.244631	h/l/n	TRUE	TRUE	TRUE	galF
797	wzb	0.0192224	0.0482105	x	FALSE	FALSE	TRUE	wza-wzb-wzc
798	dcd	0.00147241	0.0454628	x	FALSE	FALSE	FALSE
799	udk	0.000186364	0.0359117	x	FALSE	FALSE	FALSE
800	alkA	0.0142817	0.0879928	x	FALSE	FALSE	FALSE
801	yegD	0.0050981	0.1017	x	FALSE	FALSE	TRUE	yegI
802	yegK	0.0250078	0.152398	x	TRUE	FALSE	FALSE
803	yegL	0.00517548	0.144575	x	FALSE	FALSE	FALSE
804	mdtA	0.00491723	0.120597	x	FALSE	FALSE	FALSE
805	mdtD	0.00515106	0.097255	x	FALSE	FALSE	FALSE
806	baeS	0.0101214	0.227489	x	FALSE	FALSE	FALSE
807	baeR	0.00257093	0.0933042	x	FALSE	FALSE	FALSE
808	yegP	0.00301469	0.0370434	x	FALSE	FALSE	FALSE
809	yegU	0.00571776	0.0852802	x	FALSE	FALSE	FALSE
810	yegW	0.00132199	0.0492901	n	FALSE	FALSE	FALSE
811	yegX	0.0119167	0.114458	N	FALSE	FALSE	FALSE
812	thiD	0.00238108	0.0497008	n	FALSE	FALSE	FALSE
813	metG	0.00172051	0.131148	n	FALSE	FALSE	FALSE
814	yehT	0.00105455	0.0522572	x	FALSE	FALSE	FALSE
815	yehU	0.000684144	0.0462224	x	FALSE	FALSE	FALSE
816	yehW	0.00437326	0.0634593	x	FALSE	FALSE	FALSE
817	yehX	0.00712283	0.121715	x	FALSE	FALSE	FALSE
818	yehZ	0.00974852	0.158371	x	FALSE	FALSE	FALSE
819	dld	0.00129376	0.0834921	x	FALSE	FALSE	FALSE
820	pbpG	0.00132822	0.0460621	x	FALSE	FALSE	FALSE
821	yohJ	0.00143404	0.0386026	x	FALSE	FALSE	FALSE
822	cdd	0.00146723	0.0384796	l	FALSE	FALSE	FALSE
823	sanA	8.18182e-05	0.0281099	L/n	TRUE	TRUE	TRUE	sanA-yeiS
824	yeiT	0.0119671	0.113962	l/n	TRUE	TRUE	TRUE	preTA
825	galS	0.0022408	0.0379321	x	FALSE	FALSE	FALSE
826	yeiB	0.00654979	0.0804706	x	FALSE	FALSE	FALSE
827	yeiG	0.00482844	0.120062	x	FALSE	FALSE	FALSE
828	yeiE	0.000301903	0.0353984	x	FALSE	FALSE	FALSE
829	nfo	0.0021686	0.0508628	x	FALSE	FALSE	FALSE
830	rihB	0.00330835	0.134479	n	TRUE	TRUE	TRUE	rihB
831	yeiL	0.00699249	0.0838632	N	TRUE	TRUE	TRUE	yeiL
832	yeiC	0.0331686	0.592893	N	TRUE	TRUE	TRUE	pscKG
833	fruA	0.00606522	0.0590185	n	TRUE	FALSE	FALSE
834	yeiU	0.00326268	0.0492331	N	TRUE	TRUE	TRUE	yeiR-lpxT
835	spr	0.000209197	0.0294169	N	FALSE	FALSE	TRUE	spr
836	rtn	0.00376078	0.0820296	n	FALSE	FALSE	FALSE
837	yejB	0.00204218	0.0619179	x	FALSE	FALSE	FALSE
838	yejE	0.0017963	0.0844979	x	FALSE	FALSE	FALSE
839	yejF	0.00440042	0.0482987	x	FALSE	FALSE	FALSE
840	bcr	0.00276311	0.095253	x	FALSE	FALSE	FALSE
841	rsuA	0.000259408	0.0784354	x	FALSE	FALSE	FALSE
842	yejH	0.00306522	0.0984424	x	FALSE	FALSE	FALSE
843	yejK	0.00066649	0.0644374	x	FALSE	FALSE	FALSE
844	yejM	0.000266385	0.046956	n	FALSE	FALSE	FALSE
845	narP	0.0016963	0.0610279	l/n	FALSE	FALSE	TRUE	narP
846	ccmG	0.00695264	0.0576467	x	FALSE	FALSE	FALSE
847	ccmE	0.000381818	0.0908301	x	FALSE	FALSE	FALSE
848	ccmA	0.00338372	0.0415172	x	FALSE	FALSE	FALSE
849	napB	0.00154175	0.0272448	x	FALSE	FALSE	TRUE	napFDAGHBC
850	napG	0.000502643	0.0291411	x	FALSE	FALSE	TRUE	napFDAGHBC
851	napD	0.00265507	0.00556216	n	FALSE	FALSE	TRUE	napFDAGHBC
852	yojI	0.00355973	0.0663493	x	FALSE	FALSE	FALSE
853	alkB	0.0114069	0.0829273	n	FALSE	FALSE	FALSE
854	yojL	0.00506374	0.108219	n	FALSE	FALSE	FALSE
855	yfaP	0.00566617	0.104644	x	FALSE	FALSE	FALSE
856	ubiG	0.00636956	0.121107	n	FALSE	FALSE	FALSE
857	yfaL	0.0614681	0.360826	N	TRUE	TRUE	TRUE	yfaL
858	nrdA	0.000951163	0.0708317	n	FALSE	FALSE	TRUE	nrdAB-yfaE
859	nrdB	0.000572622	0.140184	x	FALSE	FALSE	TRUE	nrdAB-yfaE
860	inaA	0.00536892	0.0437973	l/n	FALSE	FALSE	FALSE
861	glpQ	0.0018315	0.0820859	l/n	TRUE	TRUE	TRUE	glpTQ
862	glpT	0.0017981	0.0697408	x	FALSE	FALSE	FALSE
863	glpA	0.002676	0.0829124	x	FALSE	FALSE	FALSE
864	glpB	0.00964577	0.155056	x	FALSE	FALSE	FALSE
865	glpC	0.00381564	0.103579	x	FALSE	FALSE	FALSE
866	yfaD	0.0133626	0.0946738	x	FALSE	FALSE	FALSE
867	yfaY	0.00589598	0.0884951	x	FALSE	FALSE	FALSE
868	yfaO	0.00514715	0.0384445	l/n	TRUE	TRUE	TRUE	nudI
869	ais	0.00660328	0.104664	L/N	TRUE	TRUE	TRUE	ais
870	yfbE	0.0061204	0.0494554	l/n	TRUE	TRUE	TRUE	arnBCADTEF
871	yfbF	0.00346543	0.0640695	x	FALSE	FALSE	TRUE	arnBCADTEF
872	yfbH	0.00630116	0.0470249	x	FALSE	FALSE	TRUE	arnBCADTEF
873	arnT	0.00374355	0.0474249	x	FALSE	FALSE	TRUE	arnBCADTEF
874	yfbJ	0.00584968	0.0579541	N	FALSE	FALSE	TRUE	arnBCADTEF
875	yfbB	0.0103767	0.0693062	x	FALSE	FALSE	FALSE
876	elaA	0.0383633	0.427752	x	TRUE	TRUE	TRUE	elaA
877	elaC	0.0100755	0.087869	h/l/n	TRUE	TRUE	TRUE	rbn
878	yfbM	0.00457939	0.100436	H/L/n	TRUE	TRUE	TRUE	yfbM
879	nuoM	0.00101723	0.0691741	x	FALSE	FALSE	FALSE
880	nuoL	0.000884989	0.0507281	x	FALSE	FALSE	FALSE
881	nuoK	0	0.0344784	x	FALSE	FALSE	FALSE
882	nuoJ	0.000113636	0.0465359	x	FALSE	FALSE	FALSE
883	nuoI	0	0.0223955	x	FALSE	FALSE	FALSE
884	nuoH	0.00071797	0.0409857	x	FALSE	FALSE	FALSE
885	nuoG	0.00166205	0.0750093	x	FALSE	FALSE	FALSE
886	nuoF	0.000917548	0.113677	x	FALSE	FALSE	FALSE
887	nuoC	0.000904228	0.0719127	x	FALSE	FALSE	FALSE
888	lrhA	0.00180169	0.0418191	x	TRUE	TRUE	TRUE	lrhA
889	yfbQ	0.000376744	0.0420366	x	TRUE	TRUE	TRUE	alaA
890	yfbR	0.00206744	0.0451726	x	FALSE	FALSE	TRUE	alaA-yfbR
891	yfbT	0.00306977	0.0573331	x	FALSE	FALSE	FALSE
892	ackA	0.0001	0.0103575	n	FALSE	FALSE	FALSE
893	yfcE	0.000730655	0.020047	x	FALSE	FALSE	FALSE
894	yfcG	0.00475021	0.0575789	x	FALSE	FALSE	FALSE
895	folX	0.000319662	0.0134227	x	FALSE	FALSE	TRUE	yfcI
896	yfcH	0.00828753	0.0782651	n	FALSE	FALSE	TRUE	yfcI
897	hisQ	0.0164492	0.100902	x	FALSE	FALSE	FALSE
898	ubiX	0.00262579	0.0888239	x	FALSE	FALSE	FALSE
899	purF	0.000867865	0.066994	x	FALSE	FALSE	FALSE
900	cvpA	0.00159461	0.0360975	n	FALSE	FALSE	FALSE
901	folC	0.00231681	0.0368377	n	FALSE	FALSE	FALSE
902	accD	0.000104545	0.0523174	x	FALSE	FALSE	FALSE
903	truA	0.0020518	0.0486416	x	FALSE	FALSE	FALSE
904	trmC	0.0155418	0.133109	x	FALSE	FALSE	FALSE
905	yfcA	0.00167093	0.178275	x	FALSE	FALSE	TRUE	yfcUTSRQPO
906	yfcO	0.260353	0.794	H/N	FALSE	FALSE	TRUE	yfcUTSRQPO
907	yfcP	0.179126	0.80386	h/n	FALSE	FALSE	TRUE	yfcUTSRQPO
908	yfcQ	0.29044	0.700705	n	FALSE	FALSE	TRUE	yfcUTSRQPO
909	yfcR	0.253578	0.573246	N	FALSE	FALSE	TRUE	yfcUTSRQPO
910	yfcV	0.127795	0.597015	x	TRUE	TRUE	TRUE	yfcUTSRQPO
911	sixA	0.00608245	0.0825374	x	TRUE	TRUE	TRUE	sixA
912	yfcX	0.00941903	0.0939116	x	FALSE	FALSE	FALSE
913	fadL	0.0452086	0.317913	l/n	TRUE	TRUE	TRUE	fadL
914	vacJ	0.00129165	0.0783949	h/l/n	FALSE	FALSE	FALSE
915	yfdC	0.00265497	0.0653796	H/l/n	TRUE	TRUE	TRUE	yfdC
916	frc	0.000587209	0.047323	H/l/n	TRUE	TRUE	TRUE	frc
917	ddg	0.00384757	0.0654254	x	FALSE	FALSE	FALSE
918	yfdZ	0.00178161	0.126175	x	FALSE	FALSE	FALSE
919	ypdA	0.00075518	0.0914809	x	FALSE	FALSE	FALSE
920	ypdC	0.00358647	0.0980372	x	FALSE	FALSE	FALSE
921	ypdE	0.00590962	0.141976	x	FALSE	FALSE	FALSE
922	ypdF	0.0146043	0.105395	x	FALSE	FALSE	FALSE
923	ypdG	0.00284958	0.0908922	x	FALSE	FALSE	FALSE
924	glk	0.00161903	0.0539882	x	FALSE	FALSE	FALSE
925	yfeO	0.00541353	0.0544956	x	FALSE	FALSE	FALSE
926	nupC	0.000700529	0.0689486	l/n	FALSE	FALSE	FALSE
927	yfeC	0.00135708	0.0403175	L/n	FALSE	FALSE	FALSE
928	yfeD	0.021503	0.232449	L/N	FALSE	FALSE	FALSE
929	gltX	0.00164429	0.0640908	l/n	FALSE	FALSE	FALSE
930	yfeH	0.00163478	0.0572962	x	FALSE	FALSE	FALSE
931	cysK	0.000187949	0.0501179	x	FALSE	FALSE	FALSE
932	ptsI	0.000541332	0.0136163	x	FALSE	FALSE	FALSE
933	crr	0.000456237	0.0422732	x	FALSE	FALSE	FALSE
934	cysM	0.00345708	0.150392	l/n	FALSE	FALSE	FALSE
935	cysA	0.00263584	0.16226	x	FALSE	FALSE	FALSE
936	ucpA	0.0020666	0.0792099	x	FALSE	FALSE	FALSE
937	yfeU	0.0100494	0.160194	x	FALSE	FALSE	FALSE
938	murP	0.00397495	0.118197	x	FALSE	FALSE	FALSE
939	yfeY	0.00390254	0.0639422	x	FALSE	FALSE	FALSE
940	ypeA	0.00158076	0.0479271	N	FALSE	FALSE	FALSE
941	amiA	0.00377156	0.0950586	n	FALSE	FALSE	FALSE
942	hemF	0.00563679	0.108101	x	FALSE	FALSE	FALSE
943	yfeG	0.00318837	0.120624	n	FALSE	FALSE	FALSE
944	yffI	0.0028649	0.0280667	N	FALSE	FALSE	FALSE
945	eutL	0.00555338	0.132093	n	FALSE	FALSE	FALSE
946	eutG	0.00637199	0.131191	H	FALSE	FALSE	FALSE
947	eutJ	0.00501607	0.0970141	H	FALSE	FALSE	FALSE
948	eutE	0.00421586	0.0774863	H	FALSE	FALSE	FALSE
949	cchB	0.00113277	0.0258086	H	FALSE	FALSE	FALSE
950	eutI	0.00213668	0.0788186	H	FALSE	FALSE	TRUE	eutSPQTDM
951	eutT	0.00466723	0.0645072	H	FALSE	FALSE	TRUE	eutSPQTDM
952	eutQ	0.00795814	0.15763	h	FALSE	FALSE	TRUE	eutSPQTDM
953	eutP	0.00468298	0.040249	n	TRUE	TRUE	TRUE	eutSPQTDM
954	ypfE	0.00118922	0.116311	N	TRUE	TRUE	TRUE	eutSPQTDM
955	talA	0.000661522	0.0479427	x	FALSE	FALSE	FALSE
956	ypfG	0.00479841	0.0792062	x	FALSE	FALSE	FALSE
957	yffH	0.0060981	0.0680891	x	FALSE	FALSE	FALSE
958	narQ	0.00165063	0.0661171	x	FALSE	FALSE	FALSE
959	yffB	0.00997495	0.0355011	x	TRUE	TRUE	TRUE	yffB-dapE-ypfN
960	dapE	0.0015333	0.071329	x	FALSE	FALSE	TRUE	yffB-dapE-ypfN
961	ypfH	0.00356702	0.0782341	x	FALSE	FALSE	FALSE
962	ypfJ	0.000731395	0.064944	x	FALSE	FALSE	FALSE
963	purC	0.000163742	0.0428239	x	FALSE	FALSE	FALSE
964	gcvR	0.000266385	0.0339128	N	FALSE	FALSE	FALSE
965	bcp	0	0.0114117	N	FALSE	FALSE	FALSE
966	yfgC	0.0019741	0.0861533	x	FALSE	FALSE	FALSE
967	uraA	0.000695772	0.0449125	x	FALSE	FALSE	FALSE
968	upp	0	0.0377135	x	FALSE	FALSE	FALSE
969	purM	0.0021	0.0588946	x	FALSE	FALSE	FALSE
970	purN	0.00249471	0.0314607	x	FALSE	FALSE	FALSE
971	ppk	0.000393129	0.0590432	x	FALSE	FALSE	FALSE
972	ppx	0.000365539	0.0603821	n	FALSE	FALSE	FALSE
973	yfgH	0.00241522	0.0516866	L/N	TRUE	TRUE	TRUE	yfgHI
974	guaB	0.000537844	0.129798	x	FALSE	FALSE	TRUE	yfgJ
975	der	0.00123869	0.0634805	l/n	FALSE	FALSE	FALSE
976	yfgL	0.00264239	0.0241638	x	FALSE	FALSE	FALSE
977	hisS	0.000342495	0.0484242	x	FALSE	FALSE	FALSE
978	ispG	0.000319662	0.0464998	x	FALSE	FALSE	FALSE
979	yfhM	0.00609101	0.0819293	x	FALSE	FALSE	FALSE
980	sseA	0.00298118	0.062911	x	TRUE	TRUE	TRUE	sseA
981	fdx	0.00270095	0.0656555	x	FALSE	FALSE	FALSE
982	iscA	0.000186364	0.0483835	x	FALSE	FALSE	FALSE
983	iscU	0.000301903	0.0304964	x	FALSE	FALSE	FALSE
984	iscS	5e-05	0.0519093	x	FALSE	FALSE	FALSE
985	iscR	0.000674841	0.0217551	x	FALSE	FALSE	FALSE
986	yfhQ	0.00065074	0.0737851	x	FALSE	FALSE	FALSE
987	yphB	0.0120381	0.102963	n	FALSE	FALSE	FALSE
988	yphD	0.00381765	0.114047	x	FALSE	FALSE	TRUE	yphFED
989	yphE	0.00445021	0.0797728	l	FALSE	FALSE	TRUE	yphFED
990	yphH	0.0061149	0.103783	x	FALSE	FALSE	FALSE
991	hmp	0.00223256	0.0372864	x	FALSE	FALSE	FALSE
992	yfhA	0.00138266	0.106933	x	FALSE	FALSE	FALSE
993	yfhG	0.0073852	0.0475595	x	FALSE	FALSE	FALSE
994	yfhK	0.00129767	0.0795775	x	FALSE	FALSE	FALSE
995	yfhL	0.0105597	0.0896239	N	TRUE	TRUE	TRUE	yfhL
996	recO	0.00127072	0.0535263	x	FALSE	FALSE	FALSE
997	rnc	0	0.0518042	x	FALSE	FALSE	FALSE
998	lepB	0.000510465	0.0515042	x	FALSE	FALSE	FALSE
999	lepA	0.00047389	0.0532288	n	FALSE	FALSE	FALSE
1000	rseC	0.00618837	0.0769514	N	FALSE	FALSE	FALSE
1001	rseB	0.0014222	0.0380623	n	FALSE	FALSE	FALSE
1002	rseA	0.00115888	0.0333966	n	FALSE	FALSE	FALSE
1003	rpoE	0	0.00746216	N	FALSE	FALSE	FALSE
1004	yfiC	0.0119705	0.110067	N	FALSE	FALSE	FALSE
1005	srmB	0.000305497	0.0797629	n	FALSE	FALSE	FALSE
1006	ung	0.00253573	0.138888	x	FALSE	FALSE	FALSE
1007	trxC	0.000697992	0.0556347	n	FALSE	FALSE	FALSE
1008	yfiP	0.00533277	0.0509024	N	FALSE	FALSE	FALSE
1009	pssA	0.000594503	0.0299366	x	FALSE	FALSE	FALSE
1010	clpB	0.000160148	0.0470548	n	FALSE	FALSE	FALSE
1011	yfiH	0.00821459	0.0898445	x	FALSE	FALSE	FALSE
1012	yfiO	0.000163636	0.0285918	x	FALSE	FALSE	FALSE
1013	pheA	0.00181913	0.0691862	x	FALSE	FALSE	FALSE
1014	tyrA	0.00168457	0.0616573	x	FALSE	FALSE	FALSE
1015	aroF	0.00147019	0.0284925	h/l/n	FALSE	FALSE	FALSE
1016	yfiR	0.00400719	0.0390903	h/L/N	TRUE	TRUE	TRUE	yfiRN
1017	yfiN	0.00487791	0.0587531	l/n	TRUE	TRUE	TRUE	yfiRN
1018	yfiB	0.00434947	0.0385916	N	FALSE	FALSE	TRUE	yfiRNB
1019	rplS	0	0.00159778	n	FALSE	FALSE	FALSE
1020	trmD	0.000666808	0.0212295	x	FALSE	FALSE	FALSE
1021	rimM	0	0.0264503	x	FALSE	FALSE	FALSE
1022	rpsP	0	0	x	FALSE	FALSE	FALSE
1023	ffh	0.000270296	0.0775823	x	FALSE	FALSE	FALSE
1024	ypjD	0.000287526	0.051587	x	FALSE	FALSE	FALSE
1025	yfjB	0.00141237	0.0827296	x	FALSE	FALSE	FALSE
1026	recN	0.00417505	0.0698534	x	FALSE	FALSE	FALSE
1027	smpA	0.000395455	0.0672419	x	FALSE	FALSE	FALSE
1028	yfjG	0.00445412	0.125169	H/N	FALSE	FALSE	FALSE
1029	smpB	0.000245772	0.0744553	h/l/n	FALSE	FALSE	FALSE
1030	ygaT	0.00804989	0.156406	h/L/N	FALSE	FALSE	FALSE
1031	ygaF	0.00759186	0.101043	l/n	FALSE	FALSE	FALSE
1032	gabD	0.00502452	0.127164	x	FALSE	FALSE	FALSE
1033	gabT	0.00489493	0.142924	x	FALSE	FALSE	FALSE
1034	gabP	0.00253922	0.102925	x	FALSE	FALSE	FALSE
1035	csiR	0.00223383	0.0922777	x	FALSE	FALSE	FALSE
1036	ygaV	0.00584693	0.0477723	h/l	TRUE	TRUE	TRUE	ygaVP
1037	ygaP	0.000431818	0.0277029	H/L	TRUE	TRUE	TRUE	ygaVP
1038	stpA	0.00253044	0.0464799	h/l/n	TRUE	TRUE	TRUE	stpA
1039	ygaW	0.00194165	0.0204116	l/N	TRUE	TRUE	TRUE	alaE
1040	ygaC	0.000533827	0.059	L/n	TRUE	TRUE	TRUE	ygaC
1041	ygaM	0.000909937	0.140308	l	FALSE	FALSE	FALSE
1042	nrdI	0.00233214	0.0569123	x	FALSE	FALSE	FALSE
1043	nrdE	0.00594736	0.0924439	x	FALSE	FALSE	FALSE
1044	proV	0.00131977	0.0632652	x	TRUE	TRUE	TRUE	proVWX
1045	proW	0.00192114	0.0631653	x	FALSE	FALSE	TRUE	proVWX
1046	proX	0.00203932	0.107225	x	FALSE	FALSE	TRUE	proVWX
1047	ygaZ	0.00104968	0.0188894	x	FALSE	FALSE	FALSE
1048	ygaH	0.0058314	0.0277867	x	FALSE	FALSE	FALSE
1049	mprA	0.000750317	0.0325476	x	FALSE	FALSE	FALSE
1050	emrB	0.000575264	0.0716835	x	FALSE	FALSE	FALSE
1051	recX	0.00187452	0.0355127	x	FALSE	FALSE	FALSE
1052	ygaD	0.00273996	0.075391	x	FALSE	FALSE	FALSE
1053	mltB	0.00238837	0.0601707	x	FALSE	FALSE	FALSE
1054	gutQ	0.00538879	0.12555	x	FALSE	FALSE	FALSE
1055	norR	0.0043481	0.111955	x	FALSE	FALSE	FALSE
1056	norW	0.00834672	0.0703632	x	FALSE	FALSE	FALSE
1057	hycI	0.00267294	0.196005	x	FALSE	FALSE	FALSE
1058	hycG	0.00364154	0.138046	H	FALSE	FALSE	FALSE
1059	hycB	0.00380275	0.0930841	H	FALSE	FALSE	FALSE
1060	hycA	0.00219323	0.0328011	h	FALSE	FALSE	FALSE
1061	hypA	0.00108404	0.0056352	x	FALSE	FALSE	FALSE
1062	hypB	0.00110116	0.0564312	x	FALSE	FALSE	FALSE
1063	hypC	0	0.0552734	x	FALSE	FALSE	FALSE
1064	hypD	0.00156353	0.117305	x	FALSE	FALSE	FALSE
1065	hypE	0.00354376	0.106612	x	FALSE	FALSE	FALSE
1066	fhlA	0.00212431	0.0676827	x	FALSE	FALSE	FALSE
1067	ygbA	0.00517442	0.0644278	x	FALSE	FALSE	FALSE
1068	mutS	0.00177611	0.182413	l/n	TRUE	FALSE	FALSE
1069	nlpD	0.0012167	0.0358904	N	FALSE	FALSE	FALSE
1070	pcm	0.00168901	0.035858	n	FALSE	FALSE	FALSE
1071	surE	0.00135063	0.0602925	x	FALSE	FALSE	FALSE
1072	truD	0.00414249	0.0464223	x	FALSE	FALSE	FALSE
1073	ispF	0.00299006	0.0598165	x	FALSE	FALSE	FALSE
1074	ispD	0.00427548	0.0986842	x	FALSE	FALSE	FALSE
1075	ftsB	0.00190909	0.0305588	x	FALSE	FALSE	FALSE
1076	ygbE	0.015885	0.174416	x	FALSE	FALSE	FALSE
1077	cysC	0.00355264	0.0650021	x	FALSE	FALSE	FALSE
1078	cysN	0.00222643	0.107393	x	FALSE	FALSE	FALSE
1079	cysD	0.00211311	0.0785553	n	FALSE	FALSE	FALSE
1080	iap	0.0042352	0.133425	h/l/N	FALSE	FALSE	TRUE	casDE12
1081	cysH	0.00348245	0.10787	h/l/n	TRUE	TRUE	TRUE	cysH
1082	cysI	0.00164112	0.119161	x	FALSE	FALSE	FALSE
1083	cysJ	0.00355391	0.109179	x	FALSE	FALSE	FALSE
1084	ygcM	0.00239619	0.0794281	n	FALSE	FALSE	FALSE
1085	ygcN	0.0119514	0.0869494	N	FALSE	FALSE	FALSE
1086	ygcO	0.0266814	0.0893923	n	FALSE	FALSE	FALSE
1087	ygcU	0.00351078	0.111183	x	TRUE	TRUE	TRUE	ygcU
1088	ygcW	0.00406406	0.198763	x	TRUE	TRUE	TRUE	ygcW
1089	ygcE	0.0068722	0.148282	x	TRUE	TRUE	TRUE	yqcE-ygcE
1090	pyrG	0.000145455	0.0365424	x	FALSE	FALSE	FALSE
1091	mazG	0.00151712	0.0657402	h/n	FALSE	FALSE	FALSE
1092	relA	0.000537421	0.0641678	x	FALSE	FALSE	FALSE
1093	gudP	0.000864693	0.0674005	x	FALSE	FALSE	FALSE
1094	yqcB	0.00211152	0.0709018	x	FALSE	FALSE	FALSE
1095	yqcC	0.008926	0.0704738	n	FALSE	FALSE	FALSE
1096	syd	0.00158309	0.0194253	N	FALSE	FALSE	FALSE
1097	yqcD	0.00399577	0.0468316	n	FALSE	FALSE	FALSE
1098	ygdH	0.000281184	0.0547934	x	FALSE	FALSE	FALSE
1099	exo	0.00318689	0.0275298	x	FALSE	FALSE	FALSE
1100	fucI	0.00182378	0.0469557	n	FALSE	FALSE	TRUE	fucPIKUR
1101	fucU	0.000284144	0.0315483	N	FALSE	FALSE	TRUE	fucPIKUR
1102	fucR	0.00746956	0.0452229	N	FALSE	FALSE	TRUE	fucPIKUR
1103	ygdD	0.00159683	0.0450141	n	FALSE	FALSE	FALSE
1104	gcvA	6.81818e-05	0.0333084	N	FALSE	FALSE	FALSE
1105	csdA	0.00610159	0.0902155	x	FALSE	FALSE	FALSE
1106	ygdK	0.00737167	0.0885219	x	FALSE	FALSE	FALSE
1107	ygdL	0.00332072	0.109764	x	FALSE	FALSE	FALSE
1108	mltA	0.000590486	0.0743391	x	FALSE	FALSE	FALSE
1109	argA	0.000479704	0.0492168	x	FALSE	FALSE	FALSE
1110	recC	0.00240687	0.0769095	n	FALSE	FALSE	FALSE
1111	ppdC	0.00757146	0.0384069	N	FALSE	FALSE	FALSE
1112	ygdB	0.019542	0.0881234	n	FALSE	FALSE	FALSE
1113	ppdB	0.0122557	0.0392383	n	FALSE	FALSE	FALSE
1114	thyA	0.000284567	0.0589227	n	FALSE	FALSE	FALSE
1115	lgt	6.81818e-05	0.0509939	x	FALSE	FALSE	FALSE
1116	ptsP	0.000786469	0.0387805	x	FALSE	FALSE	FALSE
1117	nudH	0	0.00914799	x	FALSE	FALSE	FALSE
1118	mutH	0.00297992	0.0707101	x	FALSE	FALSE	FALSE
1119	ygdQ	2.2093e-05	0.0519597	l	FALSE	FALSE	FALSE
1120	tas	0.0023259	0.0538643	l	FALSE	FALSE	FALSE
1121	ygeD	0.00331459	0.0412877	x	FALSE	FALSE	FALSE
1122	galR	0.00225233	0.035329	x	FALSE	FALSE	FALSE
1123	lysR	0.00534577	0.0433915	x	FALSE	FALSE	FALSE
1124	kduI	0.00288457	0.0540006	x	TRUE	TRUE	TRUE	kduI
1125	yqeF	0.0029037	0.0681736	h/l/n	TRUE	TRUE	TRUE	yqeF
1126	yqeG	0.000304968	0.0606811	H/L/N	TRUE	TRUE	TRUE	yqeG
1127	xdhA	0.00265592	0.0686633	h/n	FALSE	FALSE	TRUE	xdhABC
1128	xdhB	0.00832199	0.0990511	x	FALSE	FALSE	TRUE	xdhABC
1129	ygeV	0.00342061	0.0548464	L/N	TRUE	TRUE	TRUE	ygeV
1130	ygeY	0.000434884	0.130758	x	FALSE	FALSE	FALSE
1131	hyuA	0.00362664	0.103246	x	FALSE	FALSE	FALSE
1132	yqeC	0.00539123	0.0351974	l/N	TRUE	TRUE	TRUE	yqeC
1133	ygfJ	0.00926638	0.0732366	L/N	TRUE	TRUE	TRUE	mocA
1134	ssnA	0.00596628	0.0578606	x	FALSE	FALSE	TRUE	ygfK-ssnA
1135	ygfM	0.00497812	0.0526062	x	FALSE	FALSE	FALSE
1136	ygfO	0.000724101	0.0644225	N	FALSE	FALSE	FALSE
1137	ygfU	0.00110243	0.0792957	N	TRUE	TRUE	TRUE	ygfU
1138	idi	0.0161075	0.128385	n	FALSE	FALSE	TRUE	idi
1139	recJ	0.00300433	0.131528	x	FALSE	FALSE	FALSE
1140	xerD	0.000526533	0.0591957	x	FALSE	FALSE	FALSE
1141	fldB	0.000449154	0.0293091	x	FALSE	FALSE	FALSE
1142	ygfZ	0.00576533	0.08786	x	FALSE	FALSE	FALSE
1143	yqfA	0.000281712	0.0564178	x	FALSE	FALSE	FALSE
1144	bglA	0.00619101	0.124884	x	FALSE	FALSE	FALSE
1145	gcvH	0.00274588	0.0749381	x	FALSE	FALSE	FALSE
1146	gcvT	0.00274767	0.0717829	x	FALSE	FALSE	FALSE
1147	pepP	0.00506501	0.116768	x	FALSE	FALSE	FALSE
1148	ygfB	0.000104545	0.0657294	x	FALSE	FALSE	FALSE
1149	zapA	0	0.010083	n	FALSE	FALSE	TRUE	scpA-argK-scpBC
1150	serA	0.000236047	0.0443492	n	FALSE	FALSE	FALSE
1151	rpiA	0.00337273	0.0333915	l/n	FALSE	FALSE	FALSE
1152	argP	0.000337738	0.0760682	l/n	FALSE	FALSE	TRUE	scpA-argK-scpBC
1153	yggE	0.00204429	0.0545661	n	FALSE	FALSE	FALSE
1154	mscS	0.00159302	0.0331315	x	FALSE	FALSE	FALSE
1155	fbaA	0.00400867	0.0648128	x	FALSE	FALSE	TRUE	cmtBA-yggPFDC
1156	pgk	0.000343129	0.0235741	x	FALSE	FALSE	TRUE	cmtBA-yggPFDC
1157	epd	0.000663742	0.02499	n	FALSE	FALSE	TRUE	cmtBA-yggPFDC
1158	yggD	0.0127021	0.0558115	n	FALSE	FALSE	TRUE	cmtBA-yggPFDC
1159	yggG	0.0121709	0.172751	N	FALSE	FALSE	FALSE
1160	speB	0.00118689	0.11009	n	FALSE	FALSE	TRUE	speB
1161	speA	0.000264905	0.0974529	l/n	TRUE	FALSE	FALSE
1162	metK	0	0.0536685	l/n	FALSE	FALSE	FALSE
1163	galP	0.000651163	0.0483317	n	FALSE	FALSE	FALSE
1164	sprT	0.00277167	0.116119	N	FALSE	FALSE	FALSE
1165	endA	0.00355328	0.0694828	n	FALSE	FALSE	FALSE
1166	yggJ	0.00147558	0.039994	x	FALSE	FALSE	FALSE
1167	gshB	0.00735391	0.0810916	x	FALSE	FALSE	FALSE
1168	yqgE	0.00339471	0.0381673	x	FALSE	FALSE	FALSE
1169	yqgF	0.00309852	0.107382	x	FALSE	FALSE	FALSE
1170	yggR	0.00763795	0.123397	x	FALSE	FALSE	FALSE
1171	yggT	0.000322199	0.0687792	x	FALSE	FALSE	FALSE
1172	yggV	0.00604693	0.0657746	x	FALSE	FALSE	FALSE
1173	yggW	0.00911998	0.16478	x	TRUE	TRUE	FALSE
1174	yggM	0.00768425	0.0474399	x	TRUE	TRUE	TRUE	yggM
1175	yggL	0.00341924	0.0212993	x	FALSE	FALSE	FALSE
1176	yggH	0.00285391	0.0324915	x	FALSE	FALSE	FALSE
1177	mutY	0.00390983	0.0608695	x	FALSE	FALSE	FALSE
1178	mltC	0.0013741	0.0461841	x	FALSE	FALSE	FALSE
1179	nupG	0.00102865	0.0575372	x	FALSE	FALSE	FALSE
1180	gss	0.00221691	0.12939	x	TRUE	TRUE	TRUE	gss
1181	yghU	0.0046759	0.161936	x	FALSE	FALSE	FALSE
1182	hybF	0.00319017	0.0564254	x	FALSE	FALSE	TRUE	hybOABCDEFG
1183	hybE	0.00381882	0.0754225	x	FALSE	FALSE	TRUE	hybOABCDEFG
1184	hybD	0.00336311	0.0700374	x	FALSE	FALSE	TRUE	hybOABCDEFG
1185	hybB	0.00104545	0.0629775	x	FALSE	FALSE	TRUE	hybOABCDEFG
1186	yqhA	0.00919271	0.0455233	x	FALSE	FALSE	FALSE
1187	yghA	0.00135825	0.0562362	x	FALSE	FALSE	FALSE
1188	exbD	0.000140909	0.0628196	x	FALSE	FALSE	FALSE
1189	metC	0.00470761	0.0832365	x	FALSE	FALSE	FALSE
1190	yghB	0.000181924	0.0286838	n	FALSE	FALSE	FALSE
1191	yqhC	0.00163689	0.0664718	N	FALSE	FALSE	FALSE
1192	yqhD	0.00135772	0.032258	n	FALSE	FALSE	FALSE
1193	dkgA	0.00200772	0.0302567	l/n	FALSE	FALSE	FALSE
1194	yqhH	0.00407939	0.0417535	l/n	FALSE	FALSE	FALSE
1195	plsC	0.000827484	0.0856456	x	FALSE	FALSE	FALSE
1196	parC	0.000838478	0.0346281	x	FALSE	FALSE	FALSE
1197	ygiV	0.00856427	0.0983339	l/n	FALSE	FALSE	FALSE
1198	qseB	0.00189968	0.0307773	x	FALSE	FALSE	TRUE	ygiZ
1199	yqiA	0.000313636	0.0269855	x	FALSE	FALSE	FALSE
1200	cpdA	0.00178679	0.0470222	n	FALSE	FALSE	FALSE
1201	yqiB	0	0.00586237	N	FALSE	FALSE	FALSE
1202	nudF	0.000368499	0.0331881	n	FALSE	FALSE	FALSE
1203	tolC	0.000744926	0.0580019	n	FALSE	FALSE	FALSE
1204	ygiB	0.000313636	0.0448965	N	FALSE	FALSE	FALSE
1205	ygiC	0.000725581	0.0609381	n	FALSE	FALSE	FALSE
1206	zupT	0.00829598	0.120202	x	FALSE	FALSE	TRUE	sroG-ribB
1207	ygiE	0.00048203	0.102231	x	TRUE	TRUE	TRUE	zupT
1208	ribB	0.00126469	0.0724876	n	TRUE	TRUE	TRUE	sroG-ribB
1209	rfaE	0.00095814	0.0975486	x	FALSE	FALSE	FALSE
1210	glnE	0.00411512	0.0997913	x	FALSE	FALSE	FALSE
1211	htrG	0.00158118	0.0486984	x	FALSE	FALSE	FALSE
1212	cca	0.00393013	0.0737807	x	FALSE	FALSE	FALSE
1213	folB	0.00103129	0.0454666	x	FALSE	FALSE	FALSE
1214	ygiH	0	0.0441351	x	FALSE	FALSE	FALSE
1215	ttdA	0.00417516	0.107295	x	TRUE	TRUE	TRUE	ttdABT
1216	ygjE	0.00422304	0.097909	x	FALSE	FALSE	TRUE	ttdABT
1217	ygjD	0.0015611	0.108241	x	FALSE	FALSE	FALSE
1218	dnaG	0.000531078	0.0320253	x	FALSE	FALSE	FALSE
1219	rpoD	0.00393066	0.0181886	n	FALSE	FALSE	FALSE
1220	yqjI	0.00342156	0.0637909	x	FALSE	FALSE	FALSE
1221	ygjG	0.00129641	0.0897551	x	FALSE	FALSE	FALSE
1222	ebgR	0.00563784	0.0766311	x	FALSE	FALSE	FALSE
1223	ebgA	0.00388499	0.0777758	x	TRUE	FALSE	FALSE
1224	ebgC	0.00476205	0.037442	x	TRUE	TRUE	TRUE	ebgAC
1225	ygjI	0.000938795	0.0459747	x	TRUE	TRUE	TRUE	ygjI
1226	ygjJ	0.00482114	0.0850988	x	TRUE	TRUE	TRUE	ygjJK
1227	fadH	0.00579704	0.129887	x	FALSE	FALSE	FALSE
1228	alx	0.00238858	0.0664971	x	FALSE	FALSE	FALSE
1229	sstT	0.00289715	0.0725592	n	FALSE	FALSE	FALSE
1230	ygjV	0.00358816	0.0667344	N	FALSE	FALSE	FALSE
1231	uxaA	0.00238372	0.0833607	n	FALSE	FALSE	FALSE
1232	exuR	0.00138732	0.124949	x	FALSE	FALSE	FALSE
1233	yqjA	0.000368288	0.0345623	n	FALSE	FALSE	FALSE
1234	yqjB	0.0044814	0.0573923	N	FALSE	FALSE	FALSE
1235	yqjC	0.00274524	0.0193014	n	FALSE	FALSE	FALSE
1236	yqjE	0.0013945	0.0693173	x	FALSE	FALSE	FALSE
1237	yqjF	0.00508414	0.127603	x	FALSE	FALSE	FALSE
1238	yhaH	0.000168182	0.054702	h/n	TRUE	TRUE	TRUE	yhaH
1239	yhaK	0.00842008	0.0554364	x	FALSE	FALSE	FALSE
1240	yhaM	0.00322188	0.0517112	x	FALSE	FALSE	TRUE	yhaOM
1241	tdcF	0.000309091	0.0609045	n	FALSE	FALSE	TRUE	tdcBCDEFG
1242	tdcC	0.00107822	0.0642883	h/L	TRUE	TRUE	TRUE	tdcBCDEFG
1243	tdcB	0.000136258	0.0614122	H/L/n	TRUE	TRUE	TRUE	tdcBCDEFG
1244	garK	0.00380592	0.0872622	h/l/n	FALSE	FALSE	TRUE	garPLRK-rnpB
1245	garR	0.000840169	0.0481508	x	FALSE	FALSE	TRUE	garPLRK-rnpB
1246	garL	0.00130507	0.0654677	x	FALSE	FALSE	TRUE	garPLRK-rnpB
1247	agaR	0.000945349	0.0814457	l/n	FALSE	FALSE	TRUE	agaS-kbaY-agaBCDI
1248	kbaZ	0.00434017	0.0544118	x	FALSE	FALSE	FALSE
1249	agaV	0.00222505	0.0491864	x	FALSE	FALSE	FALSE
1250	agaS	0.00546691	0.0790911	x	FALSE	FALSE	FALSE
1251	kbaY	0.000696195	0.0679724	x	TRUE	TRUE	TRUE	agaS-kbaY-agaBCDI
1252	agaB	0.00321121	0.040208	x	TRUE	TRUE	TRUE	agaS-kbaY-agaBCDI
1253	agaD	0.000879704	0.0849353	x	FALSE	FALSE	TRUE	agaS-kbaY-agaBCDI
1254	yraL	0.00213203	0.0685479	n	FALSE	FALSE	FALSE
1255	yraN	0.00627167	0.0335038	N	FALSE	FALSE	FALSE
1256	yraO	0.00131004	0.0455974	N	FALSE	FALSE	FALSE
1257	yraP	0.00146797	0.0578612	n	FALSE	FALSE	FALSE
1258	yraR	0.00345539	0.0914288	x	FALSE	FALSE	FALSE
1259	yhbT	0.000798732	0.0234453	x	FALSE	FALSE	FALSE
1260	yhbU	0.00180476	0.0607669	x	FALSE	FALSE	FALSE
1261	yhbV	0.00221321	0.0946027	x	FALSE	FALSE	FALSE
1262	yhbW	0.00236913	0.154639	x	FALSE	FALSE	FALSE
1263	mtr	0.00296956	0.176182	x	FALSE	FALSE	FALSE
1264	nlpI	0.000201163	0.00377907	x	FALSE	FALSE	FALSE
1265	rpsO	0.00105127	0.000672199	x	FALSE	FALSE	FALSE
1266	truB	0.000542812	0.107004	x	FALSE	FALSE	FALSE
1267	rbfA	0.00015	0.0276033	x	FALSE	FALSE	FALSE
1268	nusA	0.000531818	0.0329519	x	FALSE	FALSE	FALSE
1269	argG	0.00159281	0.0849687	l/n	FALSE	FALSE	FALSE
1270	glmM	0.00106342	0.0980527	x	FALSE	FALSE	FALSE
1271	rrmJ	0.000127273	0.00773531	x	FALSE	FALSE	FALSE
1272	greA	0.000127273	0.0243725	x	FALSE	FALSE	FALSE
1273	dacB	0.00225951	0.0550849	x	FALSE	FALSE	FALSE
1274	obgE	0.000967653	0.0749691	n	FALSE	FALSE	FALSE
1275	yhbE	0.00933732	0.0333488	N	FALSE	FALSE	FALSE
1276	ispB	0.00124725	0.0417785	n	FALSE	FALSE	FALSE
1277	sfsB	0.00278869	0.0564359	x	FALSE	FALSE	FALSE
1278	murA	0.000315116	0.0363086	n	FALSE	FALSE	FALSE
1279	yrbD	0.000443552	0.0426535	x	FALSE	FALSE	FALSE
1280	yrbE	0	0.020408	x	FALSE	FALSE	FALSE
1281	yrbF	7.72727e-05	0.0265647	x	FALSE	FALSE	FALSE
1282	yrbG	0.00237844	0.0317178	x	FALSE	FALSE	FALSE
1283	kdsD	0.000687526	0.0293737	x	FALSE	FALSE	FALSE
1284	kdsC	0.00163636	0.0251427	x	FALSE	FALSE	FALSE
1285	yrbK	0.000617548	0.0154813	x	FALSE	FALSE	FALSE
1286	yhbN	0.000221987	0.0392606	x	FALSE	FALSE	FALSE
1287	yhbG	8.18182e-05	0.0211927	x	FALSE	FALSE	FALSE
1288	rpoN	0.000550529	0.0495918	x	FALSE	FALSE	FALSE
1289	yhbH	0	0.00863108	x	FALSE	FALSE	FALSE
1290	ptsN	0.00224767	0.027303	x	FALSE	FALSE	FALSE
1291	yhbJ	0.000145349	0.0299752	x	FALSE	FALSE	FALSE
1292	npr	0.0118048	0.0560691	x	FALSE	FALSE	FALSE
1293	yrbL	0.00362949	0.0456049	x	FALSE	FALSE	FALSE
1294	mtgA	0.00490856	0.0547999	x	FALSE	FALSE	FALSE
1295	elbB	0.00322209	0.0328755	x	FALSE	FALSE	FALSE
1296	yhcC	0.0030203	0.0649201	x	FALSE	FALSE	FALSE
1297	yhcH	0.00922304	0.171077	n	FALSE	FALSE	FALSE
1298	nanK	0.0111358	0.120975	x	FALSE	FALSE	FALSE
1299	nanE	0.00173002	0.0590056	x	FALSE	FALSE	FALSE
1300	sspB	0.00288837	0.0311775	x	FALSE	FALSE	FALSE
1301	sspA	0	0.0181422	x	FALSE	FALSE	FALSE
1302	rpsI	0	0.00715645	x	FALSE	FALSE	FALSE
1303	rplM	0	0	n	FALSE	FALSE	FALSE
1304	yhcM	0.00589112	0.0718421	N	FALSE	FALSE	FALSE
1305	degQ	0.00198615	0.0460049	x	FALSE	FALSE	FALSE
1306	degS	0.00199302	0.123645	x	FALSE	FALSE	FALSE
1307	mdh	0.00112104	0.0406188	x	FALSE	FALSE	FALSE
1308	argR	0.00149471	0.0289618	l	FALSE	FALSE	FALSE
1309	aaeB	0.00134471	0.0470887	l	FALSE	FALSE	FALSE
1310	aaeA	0.000702643	0.0696823	x	FALSE	FALSE	FALSE
1311	aaeX	0.00168615	0.0201241	x	FALSE	FALSE	FALSE
1312	aaeR	6.81818e-05	0.085263	x	FALSE	FALSE	FALSE
1313	tldD	0.000919767	0.0576777	x	FALSE	FALSE	FALSE
1314	rng	0	0.0553362	x	FALSE	FALSE	FALSE
1315	yhdE	0.00585529	0.0240442	n	FALSE	FALSE	FALSE
1316	mreD	0.000145455	0.0230881	N	FALSE	FALSE	FALSE
1317	yhdA	0.00453467	0.0414878	x	FALSE	FALSE	FALSE
1318	yhdH	0.00421142	0.0374536	x	FALSE	FALSE	FALSE
1319	accB	0.000375899	0.0230259	x	FALSE	FALSE	FALSE
1320	accC	0.00110433	0.0512526	x	FALSE	FALSE	FALSE
1321	panF	0.00222526	0.0887209	x	FALSE	FALSE	FALSE
1322	prmA	0.000539112	0.0702527	x	FALSE	FALSE	FALSE
1323	dusB	0	0.0116979	x	FALSE	FALSE	FALSE
1324	fis	0	0.00924979	x	FALSE	FALSE	FALSE
1325	yhdJ	0.00681247	0.0797965	l/n	TRUE	TRUE	TRUE	yhdJ
1326	yhdZ	0.00488192	0.10707	N	FALSE	FALSE	TRUE	yhdWXYZ
1327	yrdA	0.00353044	0.0354977	l/N	FALSE	FALSE	FALSE
1328	yrdC	0.00254503	0.0381426	n	FALSE	FALSE	FALSE
1329	smg	0.00570476	0.0928879	l/n	FALSE	FALSE	FALSE
1330	fmt	0.00689249	0.0750311	l	FALSE	FALSE	FALSE
1331	rsmB	0.0064241	0.114254	x	FALSE	FALSE	FALSE
1332	mscL	0.00184123	0.0643986	x	TRUE	TRUE	TRUE	mscL
1333	yhdN	0.00834873	0.0971782	n	FALSE	FALSE	FALSE
1334	rplQ	0.000318288	0.00514197	x	FALSE	FALSE	FALSE
1335	rpoA	0	0.00121353	x	FALSE	FALSE	FALSE
1336	rpsD	0.000245455	0.00107421	x	FALSE	FALSE	FALSE
1337	rpsK	0.000310782	0.010558	x	FALSE	FALSE	FALSE
1338	rpsM	0	0	n	FALSE	FALSE	FALSE
1339	secY	0	0.0145581	n	FALSE	FALSE	FALSE
1340	rplO	0.000974207	0.00984989	x	FALSE	FALSE	FALSE
1341	rpsE	0.000362474	0.0217168	x	FALSE	FALSE	FALSE
1342	rplR	0	0	x	FALSE	FALSE	FALSE
1343	rplF	0	0.00498097	x	FALSE	FALSE	FALSE
1344	rpsH	0	0.000923467	x	FALSE	FALSE	FALSE
1345	rpsN	0.0002	0	x	FALSE	FALSE	FALSE
1346	rplE	0	0	x	FALSE	FALSE	FALSE
1347	rplX	0.00186469	0.00808943	x	FALSE	FALSE	FALSE
1348	rplN	0.00035	0.00100338	x	FALSE	FALSE	FALSE
1349	rpsQ	0	0	x	FALSE	FALSE	FALSE
1350	rplP	0	0.00720032	x	FALSE	FALSE	FALSE
1351	rplV	0.000181818	0	n	FALSE	FALSE	FALSE
1352	rplB	7.27273e-05	0.005863	n	FALSE	FALSE	FALSE
1353	rplD	0	0.00383362	x	FALSE	FALSE	FALSE
1354	rplC	0.000191015	0.00880698	n	FALSE	FALSE	FALSE
1355	rpsJ	0	0.00573499	l/N	FALSE	FALSE	FALSE
1356	yheL	0.00714313	0.0491835	N	FALSE	FALSE	FALSE
1357	yheO	0.000995983	0.0381418	x	FALSE	FALSE	FALSE
1358	slyD	0.000309091	0.0470912	x	FALSE	FALSE	FALSE
1359	yheT	0.00590338	0.0810793	x	FALSE	FALSE	FALSE
1360	prkB	0.0012352	0.0478237	x	FALSE	FALSE	FALSE
1361	yhfA	0.00045	0.0562753	x	FALSE	FALSE	FALSE
1362	crp	0.000286364	0.0198421	x	FALSE	FALSE	FALSE
1363	yhfK	0.00159556	0.0648937	x	FALSE	FALSE	FALSE
1364	argD	0.00481226	0.0870599	x	FALSE	FALSE	FALSE
1365	pabA	0.00692357	0.0643785	x	FALSE	FALSE	FALSE
1366	fic	0.0118727	0.113145	x	FALSE	FALSE	FALSE
1367	ppiA	0.0125206	0.0516137	x	FALSE	FALSE	FALSE
1368	tsgA	0.00178488	0.0741222	x	FALSE	FALSE	FALSE
1369	nirB	0.000388689	0.064018	h	FALSE	FALSE	FALSE
1370	nirD	0.00251586	0.105442	H	FALSE	FALSE	FALSE
1371	nirC	0.00190391	0.0796831	h	FALSE	FALSE	FALSE
1372	cysG	0.00174863	0.113402	x	TRUE	TRUE	TRUE	nirBDC-cysG
1373	trpS	0.00119841	0.0692018	x	FALSE	FALSE	FALSE
1374	gph	0.00480021	0.0709401	x	FALSE	FALSE	FALSE
1375	rpe	0.000181818	0.0596983	x	FALSE	FALSE	FALSE
1376	dam	0.000952114	0.0225825	x	FALSE	FALSE	FALSE
1377	aroK	0	0.0108852	N	FALSE	FALSE	FALSE
1378	hofQ	0.00557347	0.0538301	N	FALSE	FALSE	FALSE
1379	yrfC	0.0149298	0.0916531	n	FALSE	FALSE	FALSE
1380	mrcA	0.00120349	0.0636465	x	FALSE	FALSE	FALSE
1381	nudE	0.00257389	0.0393217	x	FALSE	FALSE	FALSE
1382	yrfF	0.00231691	0.0574937	x	FALSE	FALSE	FALSE
1383	yrfG	0.000750529	0.0281116	x	FALSE	FALSE	FALSE
1384	hslR	0.0013814	0.0176973	x	FALSE	FALSE	FALSE
1385	hslO	0.000529598	0.0480765	x	FALSE	FALSE	FALSE
1386	yhgE	0.0231989	0.0759775	x	FALSE	FALSE	FALSE
1387	pck	0.0012297	0.0832586	x	FALSE	FALSE	FALSE
1388	envZ	0.00162051	0.0976771	x	FALSE	FALSE	FALSE
1389	ompR	0.000250634	0.070343	x	FALSE	FALSE	FALSE
1390	greB	0.00134249	0.0476261	x	FALSE	FALSE	FALSE
1391	yhgF	0.00270571	0.105257	x	FALSE	FALSE	FALSE
1392	feoB	0.00123288	0.0908441	x	TRUE	TRUE	TRUE	feoABC
1393	bioH	0.00896945	0.0912821	n	FALSE	FALSE	FALSE
1394	gntX	0.00703816	0.0857278	x	FALSE	FALSE	FALSE
1395	gntY	0.000209091	0.126992	x	FALSE	FALSE	FALSE
1396	gntT	0.000300846	0.0478318	x	FALSE	FALSE	FALSE
1397	malQ	0.00435677	0.0843629	x	FALSE	FALSE	FALSE
1398	malT	0.00140951	0.0771729	l	FALSE	FALSE	FALSE
1399	glpG	0.00165074	0.0509296	x	FALSE	FALSE	FALSE
1400	glgA	7.99154e-05	0.0237599	x	FALSE	FALSE	FALSE
1401	glgC	0.000410148	0.0251351	x	FALSE	FALSE	FALSE
1402	glgB	0.00150825	0.0556608	x	FALSE	FALSE	FALSE
1403	asd	0.000941226	0.0262205	x	FALSE	FALSE	FALSE
1404	yhgN	0.00124725	0.0525316	x	FALSE	FALSE	FALSE
1405	gntU	0.000868076	0.0999426	x	FALSE	FALSE	FALSE
1406	gntK	0.00170962	0.07888	x	FALSE	FALSE	FALSE
1407	gntR	0.00201121	0.0982101	x	FALSE	FALSE	FALSE
1408	yhhW	0.00366004	0.108283	x	FALSE	FALSE	FALSE
1409	yhhX	0.00521068	0.102408	n	FALSE	FALSE	TRUE	yhhY
1410	ggt	0.00551723	0.161096	l/n	TRUE	FALSE	FALSE
1411	yhhA	0.00422812	0.0878436	x	FALSE	FALSE	FALSE
1412	ugpQ	0.00917283	0.117818	x	FALSE	FALSE	FALSE
1413	ugpC	0.00855021	0.150359	l	FALSE	FALSE	FALSE
1414	ugpE	0.00258414	0.127965	L	FALSE	FALSE	FALSE
1415	ugpB	0.00190169	0.12783	l	FALSE	FALSE	FALSE
1416	livF	0.000823467	0.15326	x	FALSE	FALSE	TRUE	livKHMGF
1417	livG	0.000687421	0.134124	x	FALSE	FALSE	TRUE	livKHMGF
1418	livM	0.00335476	0.147894	x	FALSE	FALSE	TRUE	livKHMGF
1419	livH	0.00153108	0.138498	x	FALSE	FALSE	TRUE	livKHMGF
1420	livK	0.00327019	0.0988561	x	TRUE	TRUE	TRUE	livKHMGF
1421	yhhK	0.00884493	0.114083	x	FALSE	FALSE	TRUE	yhhK
1422	rpoH	0.00055222	0.0722704	x	FALSE	FALSE	FALSE
1423	ftsE	0.000572939	0.0532955	x	FALSE	FALSE	FALSE
1424	ftsY	0.00599228	0.0639644	x	FALSE	FALSE	FALSE
1425	yhhF	0.002124	0.0366258	x	FALSE	FALSE	FALSE
1426	yhhM	0.00545592	0.0523641	N	FALSE	FALSE	FALSE
1427	yhhN	0.000848837	0.0697359	n	FALSE	FALSE	FALSE
1428	zntA	0.00509757	0.124532	x	FALSE	FALSE	FALSE
1429	yhhQ	0.00196829	0.125844	x	FALSE	FALSE	FALSE
1430	dcrB	0.00138753	0.0357736	x	FALSE	FALSE	FALSE
1431	yhhS	0.00453171	0.0669047	x	FALSE	FALSE	FALSE
1432	yhhT	0.00379852	0.0755675	h	FALSE	FALSE	FALSE
1433	acpT	0.00343414	0.0481967	H/l	FALSE	FALSE	FALSE
1434	nikA	0.00279112	0.0844576	h/L	FALSE	FALSE	FALSE
1435	nikB	0.00217315	0.119367	H/L	FALSE	FALSE	FALSE
1436	nikC	0.00237738	0.123259	H/L	FALSE	FALSE	FALSE
1437	nikD	0.00427674	0.146339	H/L	FALSE	FALSE	FALSE
1438	nikE	0.00915095	0.127813	H/L	FALSE	FALSE	FALSE
1439	nikR	0.00075	0.17534	H/L/n	FALSE	FALSE	FALSE
1440	yhhJ	0.00154249	0.0770449	l/n	FALSE	FALSE	TRUE	yhiJ
1441	yhiN	0.0044945	0.0638105	l/n	TRUE	FALSE	FALSE
1442	yhiO	0.000213636	0.0166446	N	FALSE	FALSE	FALSE
1443	uspA	0	0.0544086	n	FALSE	FALSE	FALSE
1444	yhiP	0.00173647	0.0761086	x	FALSE	FALSE	FALSE
1445	yhiQ	0.00343901	0.174746	x	FALSE	FALSE	FALSE
1446	prlC	0.0012593	0.155934	x	FALSE	FALSE	FALSE
1447	yhiR	0.0024834	0.0907371	x	FALSE	FALSE	FALSE
1448	gor	0.00221734	0.0970001	x	FALSE	FALSE	FALSE
1449	yhiF	0.00610264	0.0604501	H/L/N	TRUE	TRUE	TRUE	slp-dctR
1450	yhiD	0.00163848	0.0409578	H/L/n	TRUE	TRUE	TRUE	yhiD
1451	hdeB	0.00152643	0.0422833	H/L/N	TRUE	TRUE	TRUE	hdeAB-yhiD
1452	hdeA	0.00401321	0.0260971	h/L/n	TRUE	TRUE	TRUE	hdeAB-yhiD
1453	hdeD	0.00622696	0.0739011	H/L	TRUE	TRUE	TRUE	hdeD
1454	gadE	0	0.0630276	H/l	TRUE	TRUE	TRUE	gadE
1455	mdtE	0.00106279	0.0382279	h	TRUE	TRUE	TRUE	gadE-mdtEF
1456	gadW	0.0127801	0.0950323	h/l/n	TRUE	TRUE	TRUE	gadW
1457	treF	0.000892178	0.0488135	n	TRUE	TRUE	TRUE	treF
1458	yhjB	0.00270011	0.0456441	N	TRUE	TRUE	TRUE	yhjB
1459	yhjC	0.0119906	0.0430878	n	TRUE	TRUE	TRUE	yhjC
1460	yhjD	0.00193922	0.0517744	x	FALSE	FALSE	FALSE
1461	yhjE	0.00395254	0.105445	x	FALSE	FALSE	FALSE
1462	yhjH	0.00457674	0.0380953	n	FALSE	FALSE	FALSE
1463	kdgK	0.00283288	0.0403587	N	FALSE	FALSE	FALSE
1464	yhjJ	0.00196628	0.0631963	n	FALSE	FALSE	FALSE
1465	dctA	0.000427061	0.0219053	x	FALSE	FALSE	FALSE
1466	dppD	0.00190719	0.0993077	x	FALSE	FALSE	FALSE
1467	dppC	6.81818e-05	0.0956169	x	FALSE	FALSE	FALSE
1468	dppB	0.000751163	0.113454	x	FALSE	FALSE	FALSE
1469	eptB	0.00258013	0.126697	x	FALSE	FALSE	FALSE
1470	yhjX	0.00622347	0.179084	x	FALSE	FALSE	FALSE
1471	yiaC	0.0127863	0.0650017	n	FALSE	FALSE	FALSE
1472	yiaD	0.00116755	0.0437732	x	FALSE	FALSE	FALSE
1473	tiaE	0.00191353	0.0416978	n	FALSE	FALSE	FALSE
1474	yiaF	0.000793975	0.0415173	N	FALSE	FALSE	FALSE
1475	glyQ	6.36364e-05	0.0338412	x	FALSE	FALSE	FALSE
1476	xylF	0.00309736	0.066836	x	TRUE	TRUE	TRUE	xylFGHR
1477	xylH	0.000753488	0.0701838	x	FALSE	FALSE	TRUE	xylFGHR
1478	bax	0.000313636	0.0624754	N	FALSE	FALSE	FALSE
1479	malS	0.00858499	0.0599902	n	FALSE	FALSE	FALSE
1480	avtA	0.00163605	0.0481115	n	FALSE	FALSE	FALSE
1481	yiaI	0.0104555	0.0328532	N	FALSE	FALSE	FALSE
1482	yiaY	0.00305233	0.115032	x	TRUE	TRUE	TRUE	yiaY
1483	selB	0.00414947	0.0963747	x	TRUE	TRUE	TRUE	selB
1484	selA	0.00229968	0.0476883	x	FALSE	FALSE	FALSE
1485	yibI	0.0110617	0.0700018	N	FALSE	FALSE	FALSE
1486	mtlA	0.00211332	0.0677512	n	FALSE	FALSE	FALSE
1487	mtlD	0.00380011	0.13248	n	FALSE	FALSE	FALSE
1488	mtlR	0.00131004	0.0555058	N	FALSE	FALSE	FALSE
1489	lldR	0.00482167	0.0987756	x	FALSE	FALSE	FALSE
1490	lldD	0.00212992	0.150646	x	FALSE	FALSE	FALSE
1491	yibK	0.00425951	0.0704125	x	FALSE	FALSE	FALSE
1492	cysE	0.000284144	0.176479	x	FALSE	FALSE	FALSE
1493	gpsA	0.00024482	0.0752017	x	FALSE	FALSE	FALSE
1494	yibN	0.000422727	0.0394734	x	FALSE	FALSE	FALSE
1495	gpmI	0.00118478	0.0640581	x	FALSE	FALSE	FALSE
1496	envC	0.00112706	0.117553	x	FALSE	FALSE	FALSE
1497	yibQ	0.0052685	0.0762425	n	TRUE	TRUE	TRUE	gpmM-envC-yibQ
1498	tdh	0.00145877	0.117721	n	TRUE	TRUE	TRUE	kbl-tdh
1499	kbl	0.00222209	0.0954025	l/n	FALSE	FALSE	TRUE	htrL
1500	rfaD	0.00153763	0.114397	L/n	TRUE	TRUE	TRUE	rfaD-waaFC-rfaL
1501	rfaF	0.00188245	0.0694066	L	FALSE	FALSE	TRUE	rfaD-waaFC-rfaL
1502	rfaC	0.0262915	0.0839988	h/L/n	TRUE	TRUE	TRUE	rfaD-waaFC-rfaL
1503	rfaP	0.0310963	0.10875	H/L/N	TRUE	TRUE	TRUE	waaQGP-rfaS-waaBIJY-rfaZ-waaK
1504	rfaG	0.0108478	0.0582082	H/L/N	TRUE	TRUE	TRUE	waaQGP-rfaS-waaBIJY-rfaZ-waaK
1505	rfaQ	0.0315056	0.0284571	H/L/N	TRUE	TRUE	TRUE	waaQGP-rfaS-waaBIJY-rfaZ-waaK
1506	kdtA	0.000621564	0.0593958	h/l/n	TRUE	TRUE	TRUE	waaA
1507	yicR	0.000641543	0.0456433	x	FALSE	FALSE	FALSE
1508	dfp	0.00116628	0.0404428	x	FALSE	FALSE	FALSE
1509	dut	0.00151089	0.0126447	x	FALSE	FALSE	FALSE
1510	ttk	0.00216903	0.0727254	x	FALSE	FALSE	FALSE
1511	pyrE	0.00292452	0.0888641	x	FALSE	FALSE	FALSE
1512	yicC	0.00653562	0.105976	n	FALSE	FALSE	FALSE
1513	yicG	0	0.0655115	n	FALSE	FALSE	FALSE
1514	gmk	0.000578436	0.0223365	x	FALSE	FALSE	FALSE
1515	rpoZ	0	0.00648985	x	FALSE	FALSE	FALSE
1516	spoT	0.000157611	0.0796422	x	FALSE	FALSE	FALSE
1517	trmH	0.0018759	0.0951868	x	FALSE	FALSE	FALSE
1518	recG	0.00372516	0.156168	x	FALSE	FALSE	FALSE
1519	yicE	0.000316068	0.0458474	x	FALSE	FALSE	FALSE
1520	yicH	0.00566015	0.0605987	x	FALSE	FALSE	FALSE
1521	nlpA	0.00673319	0.132949	n	TRUE	TRUE	TRUE	nlpA
1522	yicN	0.00151903	0.059049	n	FALSE	FALSE	FALSE
1523	uhpA	0.000787738	0.117065	x	FALSE	FALSE	FALSE
1524	emrD	0.00139894	0.0599109	n	FALSE	FALSE	FALSE
1525	yidF	0.0137909	0.0638093	N	FALSE	FALSE	FALSE
1526	yidG	0.00142199	0.0320679	N	FALSE	FALSE	FALSE
1527	yidH	0.00183605	0.0767636	n	FALSE	FALSE	FALSE
1528	ibpB	0.000145455	0.0264466	x	FALSE	FALSE	FALSE
1529	ibpA	0	0.0279778	n	FALSE	FALSE	FALSE
1530	yidR	0.0110004	0.130666	n	FALSE	FALSE	FALSE
1531	cbrA	0.00935328	0.109027	x	FALSE	FALSE	FALSE
1532	yidA	0.000863002	0.0706974	h/l/n	FALSE	FALSE	FALSE
1533	yidB	0.00875201	0.10042	x	FALSE	FALSE	FALSE
1534	recF	0.000323573	0.0641256	x	FALSE	FALSE	FALSE
1535	dnaN	0.00285581	0.0862848	x	FALSE	FALSE	FALSE
1536	rnpA	0.00411332	0	N	FALSE	FALSE	FALSE
1537	yidC	0.000310359	0.0268203	x	FALSE	FALSE	FALSE
1538	trmE	0.00184334	0.137156	x	TRUE	FALSE	FALSE
1539	tnaA	0.000872304	0.0774286	l/n	TRUE	TRUE	TRUE	tnaCAB
1540	mdtL	0.00763013	0.102435	x	FALSE	FALSE	FALSE
1541	yidZ	0.00686163	0.109297	l/n	FALSE	FALSE	FALSE
1542	yieF	0.00385592	0.0351014	n	FALSE	FALSE	FALSE
1543	phoU	0.00361427	0.093731	n	TRUE	TRUE	TRUE	phoU
1544	pstB	0	0.0532242	x	FALSE	FALSE	FALSE
1545	pstC	0.000391015	0.0792439	x	FALSE	FALSE	FALSE
1546	pstS	0.00187125	0.0805275	x	FALSE	FALSE	FALSE
1547	glmS	0.00070666	0.0868097	x	FALSE	FALSE	FALSE
1548	atpD	4.54545e-05	0.015781	x	FALSE	FALSE	TRUE	atpIBEFHAGDC
1549	atpG	0.000730761	0.00231533	x	FALSE	FALSE	TRUE	atpIBEFHAGDC
1550	atpB	0.000886681	0.0156282	n	FALSE	FALSE	TRUE	atpIBEFHAGDC
1551	atpI	0	0.00673911	N	TRUE	TRUE	TRUE	atpIBEFHAGDC
1552	gidA	0.000510042	0.0537413	x	FALSE	FALSE	FALSE
1553	mioC	0.00677262	0.0378444	x	FALSE	FALSE	FALSE
1554	asnC	0.000195455	0.0804079	x	FALSE	FALSE	FALSE
1555	asnA	0.00290603	0.0758478	x	FALSE	FALSE	FALSE
1556	yieM	0.0014926	0.0677424	x	FALSE	FALSE	FALSE
1557	yieN	0.00330994	0.0501378	x	FALSE	FALSE	FALSE
1558	trkD	0.000536575	0.0414131	x	FALSE	FALSE	FALSE
1559	rbsA	0.00137548	0.0508399	x	FALSE	FALSE	FALSE
1560	yieP	0.00180962	0.0405812	x	FALSE	FALSE	FALSE
1561	hdfR	0.00339651	0.0714188	x	FALSE	FALSE	FALSE
1562	yifE	0	0.0273987	x	FALSE	FALSE	FALSE
1563	yifB	0.00607357	0.063493	x	FALSE	FALSE	FALSE
1564	ilvE	0.000567548	0.0916532	x	FALSE	FALSE	FALSE
1565	ilvD	0.00360973	0.159634	x	FALSE	FALSE	FALSE
1566	ilvA	0.00265698	0.199091	x	FALSE	FALSE	FALSE
1567	ilvY	0.00388488	0.220891	x	FALSE	FALSE	FALSE
1568	ppiC	0.00168002	0.129961	n	FALSE	FALSE	FALSE
1569	rep	0.00330285	0.130227	n	FALSE	FALSE	FALSE
1570	rhlB	0.000865011	0.0453425	x	FALSE	FALSE	FALSE
1571	rho	0.000145137	0.0341225	n	FALSE	FALSE	FALSE
1572	rfe	0.00159947	0.0349325	N	FALSE	FALSE	FALSE
1573	wzzE	0.00247822	0.0532786	n	FALSE	FALSE	FALSE
1574	rffE	0.00159672	0.0592847	x	FALSE	FALSE	FALSE
1575	rffD	0.0020908	0.0667403	x	FALSE	FALSE	FALSE
1576	rffG	0.00529609	0.0458458	x	FALSE	FALSE	FALSE
1577	rffH	0.00416205	0.0875153	x	FALSE	FALSE	FALSE
1578	rffC	0.00567854	0.0346592	x	FALSE	FALSE	FALSE
1579	rffA	0.00259704	0.0599695	x	FALSE	FALSE	FALSE
1580	wzxE	0.00416195	0.0595838	n	FALSE	FALSE	FALSE
1581	rffT	0.0068851	0.0678165	N	FALSE	FALSE	FALSE
1582	wzyE	0.00207463	0.0730851	n	FALSE	FALSE	FALSE
1583	rffM	0.00322135	0.0510091	x	FALSE	FALSE	FALSE
1584	yifK	0.00102611	0.0629233	x	FALSE	FALSE	FALSE
1585	aslB	0.0129158	0.18008	x	FALSE	FALSE	FALSE
1586	hemY	0.000533721	0.102677	x	FALSE	FALSE	FALSE
1587	hemD	0.0051148	0.0217264	x	FALSE	FALSE	FALSE
1588	cyaA	0.00251142	0.111687	x	FALSE	FALSE	FALSE
1589	cyaY	0.00453097	0.205994	n	FALSE	FALSE	FALSE
1590	dapF	0.000585835	0.0669564	x	FALSE	FALSE	FALSE
1591	xerC	0.00377336	0.10207	x	FALSE	FALSE	FALSE
1592	yigB	0.00170063	0.0755068	x	FALSE	FALSE	FALSE
1593	uvrD	0.000757294	0.145235	n	FALSE	FALSE	FALSE
1594	pldA	0.00305708	0.158856	x	FALSE	FALSE	FALSE
1595	rhtC	0.0061296	0.217182	n	FALSE	FALSE	FALSE
1596	pldB	0.00118319	0.0481763	n	FALSE	FALSE	FALSE
1597	yigL	0.00386829	0.116632	x	FALSE	FALSE	FALSE
1598	udp	0.000991332	0.0309605	n	FALSE	FALSE	FALSE
1599	rmuC	0.00149376	0.100809	x	FALSE	FALSE	FALSE
1600	ubiE	0.00092389	0.015167	x	FALSE	FALSE	FALSE
1601	yigP	0.00462093	0.0357848	x	FALSE	FALSE	FALSE
1602	ubiB	0.00087019	0.0392453	x	FALSE	FALSE	FALSE
1603	tatA	0.00108108	0.00858901	x	FALSE	FALSE	FALSE
1604	tatB	0.00161903	0.0328362	x	FALSE	FALSE	FALSE
1605	tatC	0.000973573	0.0383923	x	FALSE	FALSE	FALSE
1606	tatD	0.00626966	0.0356015	x	FALSE	FALSE	FALSE
1607	rfaH	0.0023574	0.1409	x	FALSE	FALSE	FALSE
1608	ubiD	0.00143171	0.128398	x	FALSE	FALSE	FALSE
1609	fre	0.000811416	0.056884	x	FALSE	FALSE	FALSE
1610	fadA	0.00515106	0.111244	x	FALSE	FALSE	FALSE
1611	pepQ	0.00147241	0.0943175	x	FALSE	FALSE	FALSE
1612	yigZ	0.00311395	0.0432705	x	FALSE	FALSE	FALSE
1613	trkH	0.000623362	0.0349263	x	FALSE	FALSE	FALSE
1614	hemG	0.00205	0.0979885	x	FALSE	FALSE	FALSE
1615	yihE	0.00249271	0.0472244	N	FALSE	FALSE	FALSE
1616	dsbA	0.00127643	0.0490697	l/N	TRUE	TRUE	TRUE	rrsA-ileT-alaT-rrlA-rrfA
1617	yihA	0.00306839	0.0564503	x	FALSE	FALSE	FALSE
1618	yihI	0.00556712	0.0532354	x	FALSE	FALSE	FALSE
1619	hemN	0.00199641	0.0618926	x	FALSE	FALSE	FALSE
1620	bipA	3.63636e-05	0.029496	x	FALSE	FALSE	FALSE
1621	yihU	0.113783	0.0637731	x	FALSE	FALSE	FALSE
1622	yihV	0.149764	0.0928755	x	FALSE	FALSE	FALSE
1623	yihW	0.0974415	0.058292	x	FALSE	FALSE	FALSE
1624	yihX	0.00525592	0.113955	x	FALSE	FALSE	FALSE
1625	rbn	0.000554545	0.0823401	x	FALSE	FALSE	FALSE
1626	dtd	0.000924524	0.0441224	x	FALSE	FALSE	FALSE
1627	fdhE	0.0023389	0.0658008	l/n	FALSE	FALSE	TRUE	fdhD
1628	fdoI	0.00037685	0.0233691	x	FALSE	FALSE	TRUE	fdhD
1629	fdhD	0.000693446	0.101386	x	TRUE	TRUE	TRUE	fdhD
1630	rhaD	0.00978404	0.172555	x	FALSE	FALSE	TRUE	rhaBAD
1631	sodA	0.00297262	0.0868693	x	FALSE	FALSE	FALSE
1632	kdgT	0.00320116	0.0455225	n	FALSE	FALSE	FALSE
1633	yiiM	0.00680687	0.0944142	N	FALSE	FALSE	FALSE
1634	cpxR	0.00289249	0.0532736	n	FALSE	FALSE	FALSE
1635	cpxP	0.00111586	0.012745	N	FALSE	FALSE	FALSE
1636	fieF	0.000919662	0.0204314	n	FALSE	FALSE	FALSE
1637	pfkA	0.00018203	0.0311109	x	FALSE	FALSE	FALSE
1638	sbp	0.00322537	0.0503066	x	FALSE	FALSE	FALSE
1639	cdh	0.00749535	0.111501	x	FALSE	FALSE	FALSE
1640	yiiR	0.0023277	0.0411437	N	TRUE	TRUE	TRUE	yiiR
1641	yiiT	0.00419831	0.0266842	N	TRUE	TRUE	TRUE	yiiS-uspD
1642	fpr	0.00623076	0.130581	n	FALSE	FALSE	FALSE
1643	glpX	0.00102178	0.0837998	x	FALSE	FALSE	FALSE
1644	glpF	0.000358879	0.0201869	N	FALSE	FALSE	FALSE
1645	hslU	0.000813953	0.0366246	x	FALSE	FALSE	FALSE
1646	hslV	0.000723044	0.0416774	x	FALSE	FALSE	FALSE
1647	ftsN	0.00222505	0.047908	x	FALSE	FALSE	FALSE
1648	metJ	0	0.0342249	x	FALSE	FALSE	FALSE
1649	metB	0.00292104	0.0564496	x	FALSE	FALSE	FALSE
1650	metL	0.00126765	0.118375	x	FALSE	FALSE	TRUE	metBL
1651	metF	0.00270455	0.136625	x	TRUE	TRUE	TRUE	metF
1652	katG	0.000705285	0.0811521	x	FALSE	FALSE	FALSE
1653	yijE	0.00284323	0.0788318	x	FALSE	FALSE	FALSE
1654	gldA	0.00162706	0.133985	x	FALSE	FALSE	FALSE
1655	fsaB	0.0046981	0.217949	x	FALSE	FALSE	FALSE
1656	pflD	0.00317368	0.0759327	x	FALSE	FALSE	FALSE
1657	pflC	0.00593636	0.0716039	x	FALSE	FALSE	FALSE
1658	frwD	0.00324239	0.113029	x	FALSE	FALSE	FALSE
1659	yijO	0.00455571	0.0807257	x	FALSE	FALSE	FALSE
1660	argE	0.00432273	0.101291	x	FALSE	FALSE	FALSE
1661	argC	0.00528372	0.0625539	x	FALSE	FALSE	FALSE
1662	argB	0.00321903	0.0520892	x	FALSE	FALSE	FALSE
1663	argH	0.00333362	0.0980801	x	FALSE	FALSE	FALSE
1664	oxyR	6.89218e-05	0.0509998	x	FALSE	FALSE	FALSE
1665	sthA	0.000684989	0.057131	x	FALSE	FALSE	FALSE
1666	fabR	0.00126321	0.0372002	x	FALSE	FALSE	FALSE
1667	yijD	0.000510148	0.0660243	x	FALSE	FALSE	FALSE
1668	trmA	0.00333689	0.100202	x	FALSE	FALSE	FALSE
1669	murI	0.0030149	0.0447057	l	FALSE	FALSE	FALSE
1670	secE	0.000336364	0.0146821	x	FALSE	FALSE	FALSE
1671	nusG	0.00106554	0.0169748	x	FALSE	FALSE	FALSE
1672	rplK	0	0.0113886	x	FALSE	FALSE	FALSE
1673	rplJ	0	0.00255581	x	FALSE	FALSE	FALSE
1674	thiH	0.00771395	0.12235	l/n	FALSE	FALSE	FALSE
1675	thiG	0.00784683	0.0657	x	FALSE	FALSE	FALSE
1676	nudC	0.0032185	0.0409733	x	FALSE	FALSE	FALSE
1677	hemE	0.00158837	0.0758969	x	FALSE	FALSE	FALSE
1678	nfi	0.000680761	0.0695839	x	FALSE	FALSE	FALSE
1679	yjaG	0.0026407	0.0895709	x	FALSE	FALSE	FALSE
1680	hupA	0.000671247	0.000659302	x	FALSE	FALSE	FALSE
1681	yjaH	0.00169831	0.0602344	n	FALSE	FALSE	FALSE
1682	zraP	0.00440412	0.0551791	N	FALSE	FALSE	FALSE
1683	zraS	0.0167424	0.112802	n	FALSE	FALSE	FALSE
1684	metA	0.00300962	0.0671423	n	FALSE	FALSE	FALSE
1685	aceB	0.00528721	0.0763952	x	FALSE	FALSE	FALSE
1686	aceA	0.000737421	0.0851501	x	FALSE	FALSE	FALSE
1687	aceK	0.00286184	0.140622	l/n	FALSE	FALSE	FALSE
1688	iclR	0.00207664	0.0946817	l/n	FALSE	FALSE	FALSE
1689	metH	0.00238076	0.134425	x	FALSE	FALSE	FALSE
1690	yjbB	0.000955814	0.0973438	x	FALSE	FALSE	FALSE
1691	pepE	0.000887209	0.082743	x	FALSE	FALSE	FALSE
1692	yjbC	0.00494334	0.106919	x	FALSE	FALSE	FALSE
1693	lysC	0.00175909	0.04444	x	TRUE	TRUE	TRUE	lysC
1694	pgi	0.000967442	0.0672063	n	TRUE	FALSE	FALSE
1695	yjbF	0.00894545	0.0974109	n	FALSE	FALSE	TRUE	yjbEFGH
1696	yjbG	0.0126149	0.0784251	x	FALSE	FALSE	TRUE	yjbEFGH
1697	yjbA	0.00223372	0.0403281	x	FALSE	FALSE	FALSE
1698	malE	0.00305592	0.0655223	x	FALSE	FALSE	FALSE
1699	malK	0.000393235	0.0442432	x	FALSE	FALSE	FALSE
1700	lamB	0.00809577	0.0550955	x	FALSE	FALSE	FALSE
1701	malM	0.00236839	0.0697828	l/n	FALSE	FALSE	FALSE
1702	ubiC	0.00424926	0.0222023	l/N	FALSE	FALSE	FALSE
1703	ubiA	0.000949577	0.0585461	n	FALSE	FALSE	FALSE
1704	dgkA	0.00167008	0.0664626	x	FALSE	FALSE	FALSE
1705	lexA	0	0.0365821	x	FALSE	FALSE	FALSE
1706	dinF	0.0045703	0.067954	x	FALSE	FALSE	FALSE
1707	yjbN	0.0114666	0.0992705	l/n	FALSE	FALSE	FALSE
1708	dnaB	0.00207558	0.0717069	x	FALSE	FALSE	FALSE
1709	alr	0.00620983	0.112321	x	FALSE	FALSE	FALSE
1710	tyrB	0.00866691	0.052874	x	TRUE	TRUE	TRUE	tyrB
1711	yjbQ	0.00250032	0.0234748	x	FALSE	FALSE	TRUE	yjbQR
1712	yjbR	0.00119947	0.052705	x	FALSE	FALSE	TRUE	yjbQR
1713	soxR	0.00221025	0.0611111	n	FALSE	FALSE	FALSE
1714	yjcE	0.00119059	0.0647611	l/n	FALSE	FALSE	FALSE
1715	actP	0.00204429	0.125241	l/n	FALSE	FALSE	FALSE
1716	acs	0.00223774	0.0869685	x	FALSE	FALSE	FALSE
1717	nrfA	0.000359408	0.048767	x	FALSE	FALSE	FALSE
1718	nrfB	0.00136638	0.0311442	n	FALSE	FALSE	FALSE
1719	nrfC	0.00303911	0.0562468	N	FALSE	FALSE	FALSE
1720	nrfD	0.00401195	0.0581934	n	FALSE	FALSE	FALSE
1721	nrfG	0.00977019	0.0686353	x	FALSE	FALSE	FALSE
1722	gltP	0.00110518	0.0507334	x	FALSE	FALSE	FALSE
1723	yjcO	0.000843552	0.0808838	x	FALSE	FALSE	FALSE
1724	yjcP	0.00483436	0.0609789	x	FALSE	FALSE	TRUE	sdsRQP
1725	yjcQ	0.00703457	0.0814849	x	FALSE	FALSE	TRUE	sdsRQP
1726	yjcR	0.00587907	0.131017	x	TRUE	TRUE	TRUE	sdsRQP
1727	phnP	0.0143452	0.146477	H/L/n	FALSE	FALSE	FALSE
1728	phnM	0.00904503	0.177235	H/L	FALSE	FALSE	FALSE
1729	phnL	0.0139345	0.20324	H/L	FALSE	FALSE	FALSE
1730	phnK	0.00407875	0.181142	H/L	FALSE	FALSE	FALSE
1731	phnH	0.0117055	0.129567	H/L	FALSE	FALSE	FALSE
1732	phnG	0.010387	0.143167	H/L	FALSE	FALSE	FALSE
1733	phnF	0.00316427	0.106608	H/L/n	FALSE	FALSE	FALSE
1734	phnD	0.00703277	0.148099	h/L/n	FALSE	FALSE	FALSE
1735	phnC	0.00913013	0.123663	H/L	FALSE	FALSE	FALSE
1736	yjcZ	0.00906575	0.0591881	N	FALSE	FALSE	TRUE	yjdA-yjcZ
1737	proP	0.00148985	0.0392658	n	FALSE	FALSE	FALSE
1738	basS	0.00372072	0.0396807	x	FALSE	FALSE	FALSE
1739	basR	0.00345951	0.139871	x	FALSE	FALSE	FALSE
1740	eptA	0.00880338	0.185384	x	FALSE	FALSE	FALSE
1741	adiC	0.000396829	0.0561422	l/n	TRUE	TRUE	TRUE	adiC
1742	adiY	0.000973996	0.0473222	L/N	TRUE	TRUE	TRUE	adiY
1743	melA	0.00257188	0.0738901	n	FALSE	FALSE	FALSE
1744	dcuR	0.000681184	0.0604204	N	TRUE	TRUE	TRUE	dcuR
1745	dipZ	0.00465899	0.0442891	n	FALSE	FALSE	FALSE
1746	yjeH	0.00303763	0.0663818	x	FALSE	FALSE	FALSE
1747	efp	0	0.0298336	x	FALSE	FALSE	FALSE
1748	frdD	0.00166702	0.0619969	n	FALSE	FALSE	FALSE
1749	frdC	0.000758351	0.0320073	x	FALSE	FALSE	FALSE
1750	frdB	0.00057389	0.0160967	x	FALSE	FALSE	FALSE
1751	frdA	0.00160486	0.038204	x	FALSE	FALSE	FALSE
1752	poxA	0.000488795	0.0358767	n	TRUE	FALSE	FALSE
1753	yjeM	0.00229006	0.0441891	N	TRUE	TRUE	TRUE	yjeM
1754	rsgA	0.00123446	0.0657253	x	FALSE	FALSE	FALSE
1755	yjeF	0.00745381	0.0533336	x	FALSE	FALSE	FALSE
1756	yjeE	0	0.0174786	x	FALSE	FALSE	FALSE
1757	amiB	0.00625761	0.0941606	x	FALSE	FALSE	FALSE
1758	mutL	0.00443351	0.0742912	n	FALSE	FALSE	FALSE
1759	miaA	0.00331195	0.0137506	N	FALSE	FALSE	FALSE
1760	hfq	0.000386364	0.0189158	n	FALSE	FALSE	FALSE
1761	hflX	0.00123372	0.0490421	x	FALSE	FALSE	FALSE
1762	hflK	0.00103161	0.0309538	x	FALSE	FALSE	FALSE
1763	hflC	0	0.0344263	x	FALSE	FALSE	FALSE
1764	purA	0.000287949	0.0435605	n	FALSE	FALSE	FALSE
1765	yjeB	0.00183901	0.0187914	N	FALSE	FALSE	FALSE
1766	rlmB	0.000258774	0.0959717	h/l/n	TRUE	TRUE	TRUE	nsrR-rnr-rlmB-yjfI
1767	yjfK	0.0117809	0.124476	l/n	TRUE	TRUE	TRUE	yjfKLMC
1768	yjfL	0.00832643	0.141928	L/N	TRUE	TRUE	TRUE	yjfKLMC
1769	aidB	0.00410581	0.0661625	x	FALSE	FALSE	FALSE
1770	yjfO	0.00377579	0.0160555	N	FALSE	FALSE	FALSE
1771	yjfP	0.0105339	0.0495834	N	FALSE	FALSE	FALSE
1772	ulaR	0.000298626	0.0517881	n	FALSE	FALSE	FALSE
1773	ulaA	0.00170085	0.154782	x	TRUE	TRUE	TRUE	ulaABCDEF
1774	rpsF	0.00414271	0.017758	n	FALSE	FALSE	TRUE	yjfZ
1775	fklB	0.000816279	0.0738101	N	FALSE	FALSE	FALSE
1776	cycA	0.00482907	0.142755	n	FALSE	FALSE	FALSE
1777	ytfE	0.00351913	0.11766	x	FALSE	FALSE	FALSE
1778	ytfF	0.00538467	0.0653595	x	FALSE	FALSE	FALSE
1779	ytfG	0.0124199	0.0919831	x	FALSE	FALSE	FALSE
1780	ytfH	0.00244641	0.0888617	x	FALSE	FALSE	FALSE
1781	cysQ	0.00147008	0.0615541	l/n	FALSE	FALSE	FALSE
1782	ytfL	0.000968076	0.0446104	x	FALSE	FALSE	FALSE
1783	msrA	0.00234651	0.0460795	x	FALSE	FALSE	FALSE
1784	ytfM	0.00110285	0.0495404	x	FALSE	FALSE	FALSE
1785	ytfN	0.00324979	0.0697125	x	FALSE	FALSE	FALSE
1786	ppa	0.00275063	0.0556683	x	FALSE	FALSE	FALSE
1787	ytfQ	0.0022204	0.120176	x	FALSE	FALSE	FALSE
1788	ytfT	0.009224	0.130582	x	FALSE	FALSE	FALSE
1789	fbp	0.00069778	0.0542999	x	FALSE	FALSE	FALSE
1790	mpl	0.00107759	0.0743317	x	FALSE	FALSE	FALSE
1791	yjgA	0.00104863	0.0971387	x	FALSE	FALSE	FALSE
1792	pmbA	0.00301268	0.119695	n	FALSE	FALSE	FALSE
1793	nrdG	0.00599059	0.0436078	N	FALSE	FALSE	FALSE
1794	nrdD	0.000918393	0.0765846	n	FALSE	FALSE	FALSE
1795	mgtA	0.00173436	0.070867	x	TRUE	TRUE	TRUE	mgtLA
1796	pyrI	0.000248626	0.114459	N	FALSE	FALSE	TRUE	bdcR
1797	yjgK	0.0475736	0.0483505	L/n	TRUE	TRUE	TRUE	tabA
1798	yjgD	0.00333351	0.0599573	x	FALSE	FALSE	FALSE
1799	yjgM	0.0142315	0.232325	l/n	TRUE	TRUE	TRUE	yjgM
1800	valS	0.000906765	0.102519	l/n	TRUE	FALSE	FALSE
1801	holC	0.000792812	0.0339095	x	FALSE	FALSE	FALSE
1802	pepA	0	0.088155	x	FALSE	FALSE	FALSE
1803	yjgP	0.00125127	0.0343469	x	FALSE	FALSE	FALSE
1804	yjgQ	0.00042981	0.0520229	x	FALSE	FALSE	FALSE
1805	yjgR	0.00899588	0.165344	x	FALSE	FALSE	TRUE	idnR
1806	uxuA	0.00159503	0.0765444	x	FALSE	FALSE	FALSE
1807	uxuR	0.0037037	0.10673	l/n	TRUE	TRUE	TRUE	uxuR
1808	yjiN	0.00555359	0.148344	x	FALSE	FALSE	FALSE
1809	yjiA	0.00409831	0.119492	l	FALSE	FALSE	FALSE
1810	mdoB	0.00228245	0.0644476	x	FALSE	FALSE	FALSE
1811	yjjA	0.00493118	0.0549749	x	FALSE	FALSE	FALSE
1812	dnaC	0.000163531	0.0385419	h	FALSE	FALSE	FALSE
1813	dnaT	0.00536681	0.0541648	H/l	FALSE	FALSE	FALSE
1814	yjjB	0.00089778	0.0781777	h/L/n	FALSE	FALSE	FALSE
1815	yjjP	0.00352082	0.0624928	l/N	TRUE	TRUE	TRUE	yjjP
1816	bglJ	0.00299884	0.0389547	L/N	TRUE	TRUE	TRUE	yjjQ-bglJ
1817	fhuF	0.0129071	0.107104	l/N	TRUE	FALSE	FALSE
1818	rsmC	0.00388256	0.117525	x	FALSE	FALSE	FALSE
1819	rimI	0.00215793	0.0383668	x	FALSE	FALSE	FALSE
1820	yjjG	0.0052537	0.0680537	x	FALSE	FALSE	FALSE
1821	prfC	0.00345412	0.0905845	x	FALSE	FALSE	FALSE
1822	osmY	0.00164186	0.0777511	x	FALSE	FALSE	FALSE
1823	yjjU	0.00333541	0.0868494	x	FALSE	FALSE	FALSE
1824	yjjV	0.0167387	0.14014	x	FALSE	FALSE	FALSE
1825	deoC	0.0010944	0.0923226	x	FALSE	FALSE	FALSE
1826	deoB	0.000675581	0.0795153	x	FALSE	FALSE	FALSE
1827	deoD	0.000919027	0.0741181	x	FALSE	FALSE	FALSE
1828	lplA	0.00688457	0.112643	x	FALSE	FALSE	FALSE
1829	serB	0.00159239	0.070128	x	FALSE	FALSE	FALSE
1830	radA	0.000746512	0.133307	x	FALSE	FALSE	FALSE
1831	nadR	0.00169736	0.166143	x	FALSE	FALSE	FALSE
1832	yjjK	0.00082537	0.0745471	x	FALSE	FALSE	FALSE
1833	slt	0.000924524	0.0792163	x	FALSE	FALSE	FALSE
1834	trpR	0.00478647	0.0448777	x	FALSE	FALSE	FALSE
1835	rob	0.00125835	0.0745248	x	FALSE	FALSE	FALSE
1836	creA	0	0.0499984	x	FALSE	FALSE	FALSE
1837	creB	0.00531522	0.0717001	x	FALSE	FALSE	FALSE
1838	creC	0.00486554	0.0656675	x	FALSE	FALSE	FALSE
1839	arcA	8.18182e-05	0.0224945	l/n	FALSE	FALSE	FALSE
1840	dnaK	3.25581e-05	0.0290008	x	FALSE	FALSE	FALSE
1841	rpsT	0	0.0129289	N	FALSE	FALSE	FALSE
1842	fixB	0.00564396	0.0545546	x	FALSE	FALSE	TRUE	fixABCX
1843	fixX	0.000843189	0.0317818	x	FALSE	FALSE	TRUE	fixABCX
1844	yaaU	0.00101883	0.0665539	x	FALSE	FALSE	FALSE
1845	kefC	0.00203843	0.0864085	x	FALSE	FALSE	FALSE
1846	surA	4.65116e-05	0.0307121	x	FALSE	FALSE	FALSE
1847	araD	0.00620343	0.0920808	x	FALSE	FALSE	FALSE
1848	sgrR	0.00686357	0.112138	n	FALSE	FALSE	TRUE	leuLABCD
1849	leuO	0.00295437	0.0625972	N	TRUE	TRUE	TRUE	leuO
1850	mraZ	0.000520598	0.00793832	x	FALSE	FALSE	TRUE	mraZ-rsmH-ftsLI-murEF-mraY-murD-ftsW-murGC-ddlB-ftsQAZ-lpxC
1851	secA	0.000666999	0.0566186	x	FALSE	FALSE	FALSE
1852	guaC	0.000961683	0.0516499	n	FALSE	FALSE	FALSE
1853	hofC	0.0104798	0.076027	N	FALSE	FALSE	FALSE
1854	ppdD	0.00453433	0.0350575	n	FALSE	FALSE	FALSE
1855	gcd	0.00161063	0.102967	x	FALSE	FALSE	FALSE
1856	ecpD	0.0981403	0.504573	H/L/N	TRUE	TRUE	TRUE	ecpD-htrE
1857	yadN	0.170893	0.554471	H/L/N	TRUE	TRUE	TRUE	yadN
1858	ligT	0.00617209	0.0378669	n	FALSE	FALSE	FALSE
1859	fhuA	0.0387859	0.227671	x	FALSE	FALSE	FALSE
1860	clcA	0.00114175	0.0631519	x	FALSE	FALSE	FALSE
1861	glnD	0.00196301	0.0909337	x	FALSE	FALSE	FALSE
1862	tsf	0.000209635	0.0133171	x	FALSE	FALSE	FALSE
1863	dxr	0.00109635	0.0225184	x	FALSE	FALSE	FALSE
1864	fadE	0.00186844	0.10147	x	FALSE	FALSE	FALSE
1865	ykgB	0.00596888	0.035152	H/L/n	TRUE	TRUE	TRUE	ykgB
1866	ykgC	0.00448317	0.0416486	H/L/N	TRUE	TRUE	TRUE	ykgC
1867	ykgD	0.00310166	0.0438435	h/l/N	TRUE	TRUE	TRUE	ykgD
1868	ykgE	0.00305205	0.027876	n	TRUE	TRUE	TRUE	ykgEFG
1869	ykgG	0.00919568	0.089558	h/l/N	TRUE	TRUE	TRUE	ykgEFG
1870	yahJ	0.00576722	0.145066	l	FALSE	FALSE	FALSE
1871	prpB	0.00450742	0.126597	x	FALSE	FALSE	FALSE
1872	prpC	0.00218472	0.1174	x	FALSE	FALSE	FALSE
1873	prpD	0.00290886	0.0920102	x	FALSE	FALSE	FALSE
1874	prpE	0.00238394	0.102722	x	FALSE	FALSE	FALSE
1875	codB	0.0017175	0.073374	x	FALSE	FALSE	FALSE
1876	codA	0.00226822	0.08047	n	FALSE	FALSE	FALSE
1877	tauA	0.00267187	0.0992198	l/n	FALSE	FALSE	TRUE	tauABCD
1878	tauB	0.00794563	0.108165	x	FALSE	FALSE	TRUE	tauABCD
1879	yaiV	0.00209767	0.0704486	L/N	TRUE	TRUE	TRUE	yaiV
1880	yaiW	0.00276822	0.0570112	x	FALSE	FALSE	FALSE
1881	yaiY	0.000789701	0.0362229	n	FALSE	FALSE	FALSE
1882	yaiZ	0.000572093	0.0268214	N	FALSE	FALSE	FALSE
1883	phoA	0.00475271	0.0799066	n	TRUE	TRUE	TRUE	phoA-psiF
1884	yaiI	0.00132115	0.0491405	N	FALSE	FALSE	FALSE
1885	araJ	0.00322082	0.073632	x	TRUE	TRUE	TRUE	araJ
1886	malZ	0.00730687	0.0856483	x	FALSE	FALSE	FALSE
1887	yajB	0.00782016	0.131169	x	FALSE	FALSE	FALSE
1888	nusB	0.000176744	0.0303601	x	FALSE	FALSE	FALSE
1889	xseB	0.000517829	0.0219328	x	FALSE	FALSE	FALSE
1890	thiI	0.00304496	0.0904359	x	FALSE	FALSE	FALSE
1891	cyoD	0.00215814	0.0702657	x	FALSE	FALSE	TRUE	cyoABCDE
1892	clpP	0.000106977	0.0451981	x	FALSE	FALSE	FALSE
1893	ybaO	0.000134884	0.0401212	x	FALSE	FALSE	FALSE
1894	maa	0.00597685	0.0315833	l	TRUE	TRUE	TRUE	maa
1895	hha	0.0010897	0.0224101	L/n	TRUE	TRUE	TRUE	hha
1896	ybaB	0.000371761	0.0244128	x	FALSE	FALSE	FALSE
1897	gsk	0	0.0658953	n	FALSE	FALSE	FALSE
1898	ybaL	0.00250155	0.0723196	x	FALSE	FALSE	FALSE
1899	fsr	0.00124053	0.0555039	x	FALSE	FALSE	FALSE
1900	ushA	0.00265471	0.083289	x	FALSE	FALSE	FALSE
1901	ybaK	0.00226788	0.0631458	x	FALSE	FALSE	FALSE
1902	ybaP	0.00529601	0.0710495	x	FALSE	FALSE	FALSE
1903	copA	0.00434275	0.117429	x	FALSE	FALSE	FALSE
1904	ybaS	0.00778882	0.0546198	x	FALSE	FALSE	FALSE
1905	ybaT	0.00226047	0.0583896	l	FALSE	FALSE	FALSE
1906	ybbM	0.00123876	0.0538836	x	TRUE	TRUE	TRUE	ybbLM
1907	ybbN	0.00122315	0.0662264	x	FALSE	FALSE	FALSE
1908	ybbO	0.00299679	0.0594743	x	FALSE	FALSE	TRUE	ybbB
1909	ybbA	0.00156866	0.0811265	x	FALSE	FALSE	FALSE
1910	ybbP	0.00461517	0.106432	l/n	FALSE	FALSE	FALSE
1911	ybbB	0.0117601	0.100033	l/n	TRUE	FALSE	FALSE
1912	ybbS	0.00351417	0.0672086	x	FALSE	FALSE	FALSE
1913	allA	0.00304064	0.0625534	x	FALSE	FALSE	FALSE
1914	allR	0.000967885	0.0544142	x	FALSE	FALSE	FALSE
1915	glxR	0.00302924	0.11681	l/n	TRUE	TRUE	TRUE	gcl-hyi-glxR-ybbVW-allB-ybbY-glxK
1916	ybbW	0.00397752	0.112635	l/n	TRUE	TRUE	TRUE	gcl-hyi-glxR-ybbVW-allB-ybbY-glxK
1917	allC	0.00646202	0.0864458	x	TRUE	TRUE	TRUE	allDCE
1918	fdrA	0.00847996	0.0877447	x	TRUE	TRUE	TRUE	fdrA-ylbE_1E_2F-ybcF
1919	evgA	0.00047907	0.0357252	H/L/N	TRUE	TRUE	TRUE	evgAS
1920	ybdJ	0.00861528	0.0484536	n	FALSE	FALSE	FALSE
1921	ybdL	0.00615437	0.111766	x	FALSE	FALSE	FALSE
1922	tatE	0.000920044	0.0074443	x	FALSE	FALSE	FALSE
1923	dacA	5.11628e-05	0.0399408	x	FALSE	FALSE	FALSE
1924	kdpC	0.0122953	0.0903029	x	FALSE	FALSE	FALSE
1925	ybgL	0.0182009	0.0877786	x	FALSE	FALSE	FALSE
1926	nei	0.020974	0.082386	x	FALSE	FALSE	FALSE
1927	abrB	0.00711285	0.166426	n	FALSE	FALSE	TRUE	ybgQPO
1928	cydB	5.5814e-05	0.0322862	x	FALSE	FALSE	TRUE	cydAB
1929	ybgE	0.000906312	0.060026	N	FALSE	FALSE	FALSE
1930	tolB	9.42414e-05	0.0364231	x	FALSE	FALSE	FALSE
1931	galE	0.000199336	0.0500248	x	FALSE	FALSE	FALSE
1932	modF	0.00737165	0.0616961	x	FALSE	FALSE	FALSE
1933	modA	0.0054835	0.0719017	l	FALSE	FALSE	FALSE
1934	modB	0.0036639	0.0812239	x	FALSE	FALSE	FALSE
1935	modC	0.00305404	0.0803324	x	FALSE	FALSE	FALSE
1936	ybhE	0.00192425	0.101732	n	FALSE	FALSE	FALSE
1937	ybhJ	0.00369889	0.101622	x	TRUE	TRUE	TRUE	ybhJ
1938	bioC	0.0113246	0.0948043	x	FALSE	FALSE	FALSE
1939	moaD	0.0107615	0.0645801	x	FALSE	FALSE	FALSE
1940	ybhQ	0.00113455	0.0482545	l	FALSE	FALSE	FALSE
1941	rhlE	0.00332226	0.114069	n	FALSE	FALSE	FALSE
1942	fiu	0.00292425	0.0796773	n	FALSE	FALSE	FALSE
1943	rhtA	0.00119756	0.0411187	x	TRUE	TRUE	TRUE	rhtA
1944	ybiS	0.00020897	0.052157	x	FALSE	FALSE	FALSE
1945	yliH	0.000451827	0.0105473	N	FALSE	FALSE	FALSE
1946	yliI	0.00389767	0.0388333	n	FALSE	FALSE	FALSE
1947	ybjH	0.00340997	0.00357907	x	FALSE	FALSE	FALSE
1948	ybjM	0.00157364	0.073445	l/N	TRUE	TRUE	TRUE	ybjM
1949	potH	0.00546002	0.108874	x	FALSE	FALSE	FALSE
1950	artJ	0.00473422	0.149647	x	FALSE	FALSE	FALSE
1951	cspD	0.000269767	0.00537519	x	FALSE	FALSE	FALSE
1952	serS	4.65116e-05	0.0532432	x	FALSE	FALSE	FALSE
1953	ihfB	0.000437209	0.00747508	n	FALSE	FALSE	FALSE
1954	lpxK	0.00533732	0.0432512	x	FALSE	FALSE	FALSE
1955	ycaQ	0.00879457	0.0507434	x	FALSE	FALSE	FALSE
1956	mukB	0.00117154	0.0847093	x	FALSE	FALSE	FALSE
1957	pncB	0.00196124	0.0513236	x	FALSE	FALSE	FALSE
1958	ssuA	0.00846534	0.170938	x	FALSE	FALSE	FALSE
1959	yccR	0.00302835	0.0171762	N	FALSE	FALSE	FALSE
1960	yccT	0.000265781	0.0374298	x	FALSE	FALSE	FALSE
1961	hyaB	0.00118859	0.078873	x	FALSE	FALSE	FALSE
1962	cspG	0	0.0377268	H/N	TRUE	TRUE	TRUE	cspG
1963	agp	0.004701	0.102682	l/n	TRUE	TRUE	TRUE	agp
1964	ycdK	0.00597398	0.0517313	x	FALSE	FALSE	FALSE
1965	ycdL	0.00693965	0.0589604	x	FALSE	FALSE	FALSE
1966	ycdX	0.00188937	0.0813381	l/n	FALSE	FALSE	FALSE
1967	ycdY	0.00329192	0.062743	x	FALSE	FALSE	FALSE
1968	csgG	0.00376744	0.0772788	h/L	TRUE	TRUE	TRUE	csgG
1969	csgE	0	0.0317442	H/L/N	TRUE	TRUE	TRUE	csgDEFG
1970	csgD	0.00129402	0.0254434	H/L/N	TRUE	TRUE	TRUE	csgDEFG
1971	csgB	0.00145803	0.0135457	H/L/N	TRUE	TRUE	TRUE	csgBAC
1972	mviM	0.00579657	0.0725328	x	FALSE	FALSE	FALSE
1973	flgE	0.0173746	0.083714	x	FALSE	FALSE	FALSE
1974	flgI	0.000850498	0.0899048	x	FALSE	FALSE	FALSE
1975	yceD	0.000343522	0.00577298	N	FALSE	FALSE	FALSE
1976	plsX	0.000463566	0.0193348	N	FALSE	FALSE	FALSE
1977	fabG	0.00103555	0.00612348	x	FALSE	FALSE	FALSE
1978	ycfL	0.00613234	0.0148927	N	FALSE	FALSE	FALSE
1979	ycfP	0.000848283	0.131102	x	FALSE	FALSE	FALSE
1980	lolC	0.000734551	0.0785971	x	FALSE	FALSE	FALSE
1981	lolE	0.00255205	0.0875965	x	FALSE	FALSE	FALSE
1982	pepT	0.00177254	0.0245733	x	FALSE	FALSE	FALSE
1983	emtA	0.0023546	0.0384977	n	FALSE	FALSE	FALSE
1984	chaB	0.00280365	0.0585705	x	FALSE	FALSE	FALSE
1985	narL	0.000279402	0.04389	x	FALSE	FALSE	FALSE
1986	rssB	0.00105227	0.0395795	x	FALSE	FALSE	FALSE
1987	oppA	0.000850498	0.0406188	l/n	TRUE	TRUE	TRUE	oppABCDF
1988	oppB	0.000384828	0.0746713	x	TRUE	TRUE	TRUE	oppABCDF
1989	yciI	0.000646955	0.0342632	L/N	TRUE	TRUE	TRUE	yciI
1990	trpC	0.00930354	0.0830548	x	FALSE	FALSE	TRUE	yciVOQ
1991	acnA	0.0037608	0.0648897	x	FALSE	FALSE	TRUE	acnA
1992	yciS	0.00709502	0.019161	n	FALSE	FALSE	FALSE
1993	pyrF	0.00781639	0.0376423	l	FALSE	FALSE	FALSE
1994	yciT	0.00154463	0.0659182	l	TRUE	TRUE	TRUE	yciT
1995	pspB	0.000548948	0.022488	x	FALSE	FALSE	FALSE
1996	pspD	0.00143965	0.0580546	x	FALSE	FALSE	FALSE
1997	mpaA	0.00302226	0.0603473	x	FALSE	FALSE	FALSE
[truncated: 709 more rows]
