# Supplementary material for: H-NS Facilitates Sequence Diversification of Horizontally Transferred DNAs during Their Integration in Host Chromosomes
Source: PLoS Genet. 2016 Jan 20;12(1):e1005796. doi: 10.1371/journal.pgen.1005796 (PMC4720273; doi:10.1371/journal.pgen.1005796)
Supplement: S3 Table — (XLSX) [file pgen.1005796.s018.xlsx]

## Sheet: SupTable2.csv
S3 Table: Conserved intergenic regions
ID	Orthologous gene (left)a	Orthologous gene (right)	Average distanceb	H-NS bindingc	Tail to taild	With known promoter	Transcription unit namef
0	yaaA	yaaJ	0.00325973	FALSE	FALSE	FALSE
1	yaaJ	talB	0.014977	FALSE	FALSE	TRUE	yaaJ
2	talB	mog	0.00744715	FALSE	FALSE	FALSE
3	yaaH	yaaW	0.00373647	FALSE	FALSE	FALSE
4	dnaK	dnaJ	0.0126043	FALSE	FALSE	FALSE
5	nhaA	nhaR	0.0248182	FALSE	FALSE	FALSE
6	ribF	ileS	0.0134461	FALSE	FALSE	FALSE
7	carA	carB	0	FALSE	FALSE	FALSE
8	caiC	caiB	0.020859	FALSE	FALSE	FALSE
9	caiB	caiA	0.0237974	FALSE	FALSE	FALSE
10	fixX	yaaU	0.0182049	FALSE	FALSE	FALSE
11	yaaU	kefF	0.00989723	FALSE	FALSE	FALSE
12	kefC	folA	0.0187198	FALSE	FALSE	TRUE	folA
13	surA	imp	0	FALSE	FALSE	FALSE
14	imp	djlA	0.00255729	FALSE	FALSE	TRUE	lptD
15	hepA	polB	0.000846195	FALSE	FALSE	TRUE	hepA-rluA
16	araD	araA	0.0902363	FALSE	FALSE	FALSE
17	murG	murC	0	FALSE	FALSE	FALSE
18	ftsA	ftsZ	0.000818182	FALSE	FALSE	FALSE
19	ftsZ	lpxC	0.00139725	FALSE	FALSE	TRUE	lpxC
20	lpxC	secM	0.00713668	FALSE	FALSE	FALSE
21	secM	secA	0.0053134	FALSE	FALSE	FALSE
22	secA	mutT	0.0101916	FALSE	FALSE	FALSE
23	coaE	guaC	0.005232	FALSE	FALSE	FALSE
24	nadC	ampD	0.00110909	FALSE	FALSE	TRUE	nadC
25	ampE	aroP	0.0144889	FALSE	TRUE	FALSE
26	aceF	lpd	0.00336365	FALSE	FALSE	TRUE	lpd
27	yacH	acnB	0.00870095	FALSE	FALSE	TRUE	yacH
28	acnB	yacL	0.0623718	FALSE	FALSE	TRUE	yacL
29	yacL	speD	0.0861956	FALSE	TRUE	FALSE
30	speE	yacC	0.00435095	FALSE	FALSE	FALSE
31	gcd	hpt	0.0111975	FALSE	FALSE	TRUE	gcd
32	hpt	can	0.0113965	FALSE	TRUE	FALSE
33	can	yadG	0.000431818	FALSE	FALSE	FALSE
34	yadH	yadI	0.00820687	FALSE	FALSE	FALSE
35	yadI	yadE	0.0381033	FALSE	FALSE	TRUE	yadE
36	yadB	dksA	0.00141818	FALSE	FALSE	TRUE	yadB
37	dksA	sfsA	0.00326374	FALSE	FALSE	TRUE	dksA-yadB
38	hemL	clcA	0.000832337	FALSE	FALSE	TRUE	hemL
39	clcA	yadR	0	FALSE	FALSE	TRUE	erpA
40	yadS	btuF	0.0118605	FALSE	FALSE	FALSE
41	pfs	dgt	0.00116818	FALSE	FALSE	TRUE	dgt
42	dgt	degP	0.00490148	TRUE	FALSE	TRUE	degP
43	dapD	glnD	0.0112512	FALSE	FALSE	FALSE
44	glnD	map	0.00832558	FALSE	FALSE	TRUE	glnD
45	tsf	pyrH	0.0038093	FALSE	FALSE	TRUE	pyrH
46	frr	dxr	0	FALSE	FALSE	TRUE	dxr
47	dxr	ispU	0.00368904	FALSE	FALSE	TRUE	ispU
48	yaeL	yaeT	0	FALSE	FALSE	FALSE
49	yaeT	hlpA	0.00234588	FALSE	FALSE	TRUE	hlpA-lpxD-fabZ-lpxA
50	rnhB	dnaE	0	FALSE	FALSE	FALSE
51	yaeR	tilS	0.0085833	FALSE	FALSE	FALSE
52	yaeP	yaeQ	0.000695128	FALSE	FALSE	TRUE	yaeP-rof
53	proS	yaeB	0.000843552	FALSE	FALSE	TRUE	proS
54	rcsF	metQ	0.00472569	FALSE	FALSE	FALSE
55	metQ	metI	0	FALSE	FALSE	FALSE
56	metN	gmhB	0.00772558	FALSE	FALSE	TRUE	metNIQ
57	yafC	yafD	0.0162976	FALSE	FALSE	TRUE	yafDE
58	yafE	mltD	0.0119721	FALSE	TRUE	FALSE
59	gloB	yafS	0.0272791	FALSE	FALSE	TRUE	yafS
60	yafV	ivy	0.0168248	FALSE	FALSE	TRUE	yafV
61	ivy	fadE	0.0513897	FALSE	TRUE	FALSE
62	fadE	lpcA	0.00236545	FALSE	FALSE	TRUE	fadE
63	yafP	ykfJ	0.0255285	TRUE	FALSE	FALSE
64	frsA	crl	0.0216596	FALSE	FALSE	TRUE	crl
65	phoE	proB	0.00767008	TRUE	FALSE	TRUE	phoE
66	yahD	yahE	0.0223374	TRUE	FALSE	FALSE
67	yahN	yahO	0.00519013	TRUE	FALSE	TRUE	yahO
68	prpC	prpD	0.00477409	FALSE	FALSE	FALSE
69	prpD	prpE	0.0217774	FALSE	FALSE	FALSE
70	phoA	psiF	0.0217526	FALSE	FALSE	FALSE
71	psiF	yaiC	0.0123044	FALSE	FALSE	TRUE	adrA
72	yaiI	aroL	0.011832	FALSE	FALSE	TRUE	aroL-yaiA-aroM
73	aroM	yaiE	0.0193862	FALSE	FALSE	TRUE	yaiE
74	araJ	sbcC	0.00129767	FALSE	FALSE	TRUE	araJ
75	brnQ	proY	0	FALSE	FALSE	FALSE
76	proY	malZ	0.00437187	FALSE	FALSE	TRUE	malZ
77	yajB	queA	0.0432567	FALSE	FALSE	TRUE	queA
78	queA	tgt	0	FALSE	FALSE	FALSE
79	tgt	yajC	0	FALSE	FALSE	FALSE
80	yajC	secD	0	FALSE	FALSE	FALSE
81	nusB	thiL	0.0267807	FALSE	FALSE	FALSE
82	yajO	dxs	0.0644132	FALSE	FALSE	FALSE
83	dxs	ispA	0.0105127	FALSE	FALSE	FALSE
84	thiI	yajL	0.0549063	FALSE	TRUE	FALSE
85	yajQ	yajR	0.0703206	FALSE	TRUE	FALSE
86	cyoB	cyoA	0	FALSE	FALSE	FALSE
87	ppiD	ybaV	0.00508404	FALSE	FALSE	FALSE
88	ybaW	ybaX	0.000972727	FALSE	TRUE	FALSE
89	ybaO	mdlA	0.0220173	FALSE	FALSE	FALSE
90	amtB	tesB	0.00859091	FALSE	TRUE	FALSE
91	ybaA	ylaB	0.0171561	FALSE	TRUE	FALSE
92	ylaB	ylaC	0.0231956	FALSE	FALSE	FALSE
93	ylaC	maa	0.0514639	FALSE	FALSE	TRUE	ylaC
94	maa	hha	0.0186488	TRUE	FALSE	FALSE
95	acrA	acrR	0.00132928	FALSE	FALSE	TRUE	acrAB
96	apt	dnaX	0.0188761	FALSE	FALSE	TRUE	dnaX
97	recR	htpG	0.00460169	FALSE	FALSE	TRUE	htpG
98	adk	hemH	0.166658	FALSE	FALSE	TRUE	hemH
99	aes	gsk	0.00236678	FALSE	FALSE	TRUE	aes
100	copA	ybaS	0.0104422	FALSE	FALSE	TRUE	copA
101	ybbK	ybbL	0.000639323	TRUE	FALSE	TRUE	qmcA-ybbJ
102	ybbN	ybbO	0	FALSE	FALSE	FALSE
103	ybbB	ybbS	0.0109485	FALSE	FALSE	FALSE
104	ybbS	allA	0.00769225	FALSE	FALSE	TRUE	allS
105	allA	allR	0.0129203	FALSE	FALSE	FALSE
106	hyi	glxR	0.0170936	TRUE	FALSE	FALSE
107	ybbW	allB	0	TRUE	FALSE	FALSE
108	cysS	ybcI	0.0111882	FALSE	TRUE	FALSE
109	pheP	ybdG	0.0421783	FALSE	TRUE	FALSE
110	ybdG	nfnB	0.00781987	FALSE	FALSE	FALSE
111	fepD	ybdA	0.00557178	FALSE	FALSE	TRUE	fepDGC
112	ybdO	dsbG	0.134223	TRUE	FALSE	FALSE
113	ahpF	uspG	0.0503788	FALSE	TRUE	FALSE
114	crcA	cspE	0.0464953	FALSE	FALSE	TRUE	cspE
115	cspE	crcB	0.00103415	FALSE	TRUE	FALSE
116	ybeM	tatE	0.00252346	FALSE	FALSE	TRUE	tatE
117	lipB	ybeD	0.00825032	FALSE	FALSE	FALSE
118	ybeD	dacA	0.00640454	FALSE	FALSE	FALSE
119	leuS	ybeL	0	FALSE	FALSE	TRUE	ybeL
120	lnt	ybeX	0	FALSE	FALSE	FALSE
121	ybeX	ybeY	0.0038703	FALSE	FALSE	FALSE
122	nagD	nagC	0	FALSE	FALSE	TRUE	nagD
123	ybfN	fur	0.0226857	FALSE	TRUE	FALSE
124	fldA	ybfE	0	FALSE	FALSE	TRUE	fldA-uof-fur
125	ybfE	ybfF	0.0115332	FALSE	FALSE	TRUE	ybfE
126	ybfF	seqA	0	FALSE	FALSE	TRUE	ybfF
127	ybgI	ybgJ	0	FALSE	FALSE	FALSE
128	ybgL	nei	0.0158931	FALSE	FALSE	FALSE
129	sucB	sucC	0.194249	FALSE	FALSE	FALSE
130	ybgE	ybgC	0.0142468	FALSE	FALSE	TRUE	ybgC-tolQRA
131	nadA	pnuC	0.0713911	FALSE	FALSE	FALSE
132	ybgS	aroG	0.0121408	FALSE	FALSE	TRUE	ybgS
133	aroG	gpmA	0.0513004	FALSE	TRUE	FALSE
134	ybhA	ybhE	0.00188618	FALSE	FALSE	TRUE	ybhA
135	ybhE	ybhD	0.0169523	FALSE	TRUE	FALSE
136	moaA	moaB	0	FALSE	FALSE	FALSE
137	moaE	ybhL	0.0110331	FALSE	FALSE	FALSE
138	ybhP	ybhQ	0.00373156	FALSE	FALSE	TRUE	ybhQ
139	ybiH	rhlE	0.00501262	FALSE	FALSE	TRUE	rhlE
140	dinG	ybiB	0	FALSE	FALSE	FALSE
141	rhtA	ompX	0.00633333	FALSE	FALSE	TRUE	ompX
142	ybiR	ybiS	0.0478247	FALSE	TRUE	FALSE
143	yliD	yliE	0.00496039	TRUE	FALSE	TRUE	yliEF
144	yliG	yliH	0.0131309	FALSE	FALSE	TRUE	rimO
145	yliH	yliI	0.00126376	FALSE	FALSE	FALSE
146	yliJ	dacC	0.00298034	FALSE	FALSE	TRUE	dacC
147	dacC	deoR	0.00432431	FALSE	TRUE	FALSE
148	deoR	ybjG	0.000859091	FALSE	FALSE	FALSE
149	cmr	ybjH	0.0173355	FALSE	TRUE	FALSE
150	ybjH	ybjI	0.0176389	FALSE	FALSE	FALSE
151	ybjL	ybjM	0.00223976	TRUE	FALSE	TRUE	ybjM
152	ybjM	grxA	0.0055938	FALSE	TRUE	FALSE
153	grxA	ybjC	0.00547019	FALSE	FALSE	TRUE	grxA
154	rimK	ybjN	0.00669577	FALSE	FALSE	FALSE
155	potI	ybjO	0.0125226	FALSE	FALSE	TRUE	ybjO-rlmC
156	ybjO	rumB	0.00244662	FALSE	FALSE	FALSE
157	hcp	ybjE	0.0142638	FALSE	FALSE	TRUE	hcp-hcr
158	macB	cspD	0	FALSE	TRUE	FALSE
159	clpS	clpA	0	FALSE	FALSE	FALSE
160	ycaJ	serS	0.00517054	FALSE	FALSE	TRUE	serS
161	ycaO	ycaP	0.0364709	FALSE	FALSE	FALSE
162	ycaP	serC	0.0223636	FALSE	FALSE	TRUE	serC
163	serC	aroA	0.0136905	FALSE	FALSE	FALSE
164	cmk	rpsA	0.000868182	FALSE	FALSE	FALSE
165	rpsA	ihfB	0.00420454	FALSE	FALSE	TRUE	ihfB
166	lpxK	ycaQ	0	FALSE	FALSE	FALSE
167	kdsB	ycbJ	0.00336416	FALSE	FALSE	TRUE	ycbJ
168	mukB	ycbB	0.00738084	FALSE	FALSE	TRUE	ycbB
169	ycbB	ycbK	0.0119737	FALSE	FALSE	TRUE	ycbKL
170	ycbK	ycbL	0.0265857	FALSE	FALSE	FALSE
171	asnS	pncB	0	FALSE	FALSE	TRUE	asnS
172	pyrD	ycbW	0.00962939	TRUE	FALSE	TRUE	zapC
173	uup	pqiA	0.00947326	FALSE	FALSE	FALSE
174	ycbZ	ycbG	0.00689736	FALSE	FALSE	TRUE	matP
175	ycbG	ompA	0.0300767	FALSE	TRUE	FALSE
176	yccF	helD	0	FALSE	FALSE	TRUE	yccFS
177	helD	mgsA	0	FALSE	TRUE	FALSE
178	mgsA	yccT	0.0135976	FALSE	FALSE	TRUE	mgsA
179	hyaB	hyaC	0	FALSE	FALSE	FALSE
180	torR	torC	0.00686004	FALSE	FALSE	TRUE	torR
181	yccJ	wrbA	0	FALSE	FALSE	FALSE
182	ycdW	ycdX	0.0173316	FALSE	FALSE	FALSE
183	ycdX	ycdY	0	FALSE	FALSE	FALSE
184	ycdZ	csgG	0.0225375	FALSE	TRUE	FALSE
185	csgB	csgA	0.00529617	TRUE	FALSE	FALSE
186	lpxL	yceA	0.0145339	FALSE	FALSE	TRUE	lpxL
187	yceA	yceI	0	TRUE	TRUE	FALSE
188	solA	yceP	0.000418182	TRUE	FALSE	TRUE	solA-yceO
189	yceP	dinI	0.0101873	TRUE	FALSE	TRUE	bssS
190	pyrC	yceB	0.00466416	FALSE	FALSE	TRUE	pyrC
191	yceB	grxB	0.0153719	FALSE	FALSE	FALSE
192	mviN	flgN	0.0500239	FALSE	TRUE	FALSE
193	flgM	flgA	0.00375687	FALSE	FALSE	TRUE	flgMN
194	flgD	flgE	0	FALSE	FALSE	FALSE
195	flgE	flgF	0	FALSE	FALSE	FALSE
196	flgG	flgH	0.0253051	FALSE	FALSE	FALSE
197	flgJ	flgK	0.000731818	FALSE	FALSE	TRUE	flgKL
198	yceD	rpmF	0	FALSE	FALSE	TRUE	rpmF-plsX-fabHDG
199	rpmF	plsX	0.00432497	FALSE	FALSE	FALSE
200	plsX	fabH	0.000734884	FALSE	FALSE	FALSE
201	acpP	fabF	0	FALSE	FALSE	FALSE
202	ycfH	ptsG	0.00772167	FALSE	FALSE	TRUE	ptsG
203	ycfP	ndh	0.0423704	FALSE	FALSE	TRUE	ndh
204	ycfQ	ycfR	0.00724789	FALSE	FALSE	TRUE	ycfQ
205	ycfR	ycfS	0.0290283	FALSE	TRUE	FALSE
206	lolE	ycfX	0.00199024	FALSE	FALSE	FALSE
207	pepT	ycfD	0.186954	FALSE	TRUE	FALSE
208	minD	minC	0	FALSE	FALSE	FALSE
209	ycgJ	ycgK	0.0225746	TRUE	TRUE	FALSE
210	ycgL	ycgM	0	FALSE	FALSE	FALSE
211	ycgM	ycgN	0.00150063	FALSE	FALSE	TRUE	ycgN
212	ychH	ychM	0.0079463	FALSE	TRUE	FALSE
213	hemA	prfA	0	FALSE	FALSE	FALSE
214	chaB	chaC	0.00390454	FALSE	FALSE	TRUE	chaC
215	ychJ	rssA	0	FALSE	FALSE	TRUE	ychJ
216	rssB	galU	0.00982038	FALSE	FALSE	TRUE	galU
217	oppA	oppB	0.00227689	TRUE	FALSE	FALSE
218	oppF	yciU	0.0612396	FALSE	TRUE	FALSE
219	yciA	yciB	0.00421892	FALSE	FALSE	FALSE
220	yciB	yciC	0.00758235	FALSE	FALSE	FALSE
221	acnA	ribA	0.0316269	FALSE	TRUE	FALSE
222	ribA	pgpB	0.00672368	FALSE	FALSE	TRUE	pgpB
223	pgpB	yciS	0.00427708	FALSE	FALSE	FALSE
224	osmB	yciT	0.00861098	TRUE	FALSE	TRUE	osmB
225	rnb	yciW	0.00562738	FALSE	FALSE	TRUE	rnb
226	pspF	pspA	0.0108112	FALSE	FALSE	TRUE	pspF
227	pspA	pspB	0.00710233	FALSE	FALSE	FALSE
228	pspD	pspE	0.0297967	FALSE	FALSE	FALSE
229	ycjW	ycjX	0.0121124	FALSE	FALSE	TRUE	ycjW
230	ycjY	ycjZ	0.00941449	FALSE	FALSE	TRUE	ycjZ
231	mppA	ynaI	0.0117267	TRUE	TRUE	FALSE
232	uspE	fnr	0.00671717	FALSE	FALSE	TRUE	uspE
233	ydaM	ydaN	0.000481285	TRUE	FALSE	TRUE	ydaN
234	dbpA	ydaO	0.054195	FALSE	TRUE	FALSE
235	uspF	ompN	0.0224108	TRUE	FALSE	TRUE	uspF
236	ydcF	aldA	0.0412523	FALSE	FALSE	TRUE	aldA
237	ydcH	rimL	0.0226462	FALSE	FALSE	FALSE
238	yncC	yncD	0.0698483	TRUE	TRUE	FALSE
239	yddH	nhoA	0.0270297	FALSE	FALSE	TRUE	nhoA
240	yddE	narV	0.0323815	FALSE	FALSE	TRUE	yddE
241	adhP	sfcA	0.0131093	FALSE	FALSE	FALSE
242	yddW	gadC	0.0174734	FALSE	FALSE	TRUE	yddW
243	ydeP	ydeQ	0.0313368	TRUE	FALSE	TRUE	ydeP
244	uxaB	yneF	0.0319779	FALSE	FALSE	TRUE	uxaB
245	yneH	yneI	0.0135792	FALSE	FALSE	FALSE
246	ydeA	marC	0.0233446	FALSE	TRUE	FALSE
247	marA	marB	0.0195912	FALSE	FALSE	FALSE
248	dcp	ydfG	0.00753357	FALSE	FALSE	TRUE	dcp
249	ydfZ	ydfI	0.0117668	FALSE	TRUE	FALSE
250	ynfA	ynfB	0.0278179	FALSE	FALSE	TRUE	ynfA
251	ynfB	speG	0	FALSE	FALSE	FALSE
252	ynfC	ynfD	0.00939136	FALSE	FALSE	TRUE	ynfC
253	ynfH	dmsD	0.00171905	FALSE	FALSE	FALSE
254	ynfK	dgsA	0.000877273	FALSE	FALSE	TRUE	ynfK
255	dgsA	ynfL	0	FALSE	FALSE	TRUE	dgsA
256	ynfL	ynfM	0.025349	FALSE	FALSE	TRUE	ynfM
257	ydgG	pntB	0.0175796	FALSE	TRUE	FALSE
258	ydgH	ydgI	0.00642526	FALSE	FALSE	FALSE
259	ydgI	folM	0.00136818	FALSE	FALSE	FALSE
260	ydgC	rstA	0.0113687	FALSE	FALSE	TRUE	ydgC
261	rstB	tus	0.0491257	FALSE	FALSE	FALSE
262	manA	ydgA	0	FALSE	FALSE	TRUE	ydgA
263	uidR	hdhA	0.0428331	TRUE	FALSE	TRUE	uidR
264	malY	add	0.00336311	FALSE	FALSE	TRUE	add
265	ydgK	rsxA	0.00132833	TRUE	FALSE	TRUE	rsxABCDGE-nth
266	ydgR	gst	0.00087907	FALSE	FALSE	TRUE	gst
267	gst	pdxY	0.0235836	FALSE	TRUE	FALSE
268	pdxY	tyrS	0.000855814	FALSE	FALSE	FALSE
269	tyrS	pdxH	0	FALSE	FALSE	TRUE	tyrS-pdxY
270	pdxH	ydhA	0.00379281	FALSE	FALSE	TRUE	pdxH-tyrS-pdxY
271	ydhA	ydhH	0.029464	FALSE	FALSE	FALSE
272	ydhH	slyB	0.00433689	FALSE	FALSE	TRUE	anmK
273	slyB	slyA	0.00228319	FALSE	TRUE	FALSE
274	sodC	ydhF	0.00188837	FALSE	FALSE	TRUE	sodC
275	ydhM	nemA	0	FALSE	FALSE	FALSE
276	nemA	gloA	0.0190786	FALSE	FALSE	TRUE	gloA
277	gloA	rnt	0.00522156	FALSE	FALSE	FALSE
278	ydhO	sodB	0.000376744	FALSE	FALSE	TRUE	sodB
279	ydhB	ydhC	0.00930465	FALSE	FALSE	TRUE	ydhB
280	ydhC	cfa	0.00532526	FALSE	FALSE	TRUE	cfa
281	cfa	ribC	0.0167141	FALSE	TRUE	FALSE
282	mdtK	ydhQ	0.0175307	FALSE	TRUE	FALSE
283	ydhR	ydhS	0.0122785	FALSE	FALSE	TRUE	ydhS
284	ydhV	ydhY	0	TRUE	FALSE	FALSE
285	pykF	lpp	0.00107641	TRUE	FALSE	TRUE	lpp
286	ydiH	ydiI	0.00600244	FALSE	FALSE	FALSE
287	ydiL	ydiM	0.0214972	TRUE	FALSE	FALSE
288	ydiM	ydiN	0.00605268	TRUE	FALSE	TRUE	ydiNB-aroD
289	ydiB	aroD	0	FALSE	FALSE	FALSE
290	aroD	ydiF	0.0265526	TRUE	FALSE	FALSE
291	ydiO	ydiP	0.010367	TRUE	TRUE	FALSE
292	ydiQ	ydiR	0.00371628	FALSE	FALSE	FALSE
293	ydiR	ydiS	0	FALSE	FALSE	FALSE
294	ydiA	aroH	0.0151908	FALSE	FALSE	TRUE	aroH
295	aroH	ydiE	0.0392491	FALSE	FALSE	TRUE	ydiE
296	nlpC	btuD	0.000631818	FALSE	FALSE	TRUE	nlpC
297	btuE	btuC	0.0016	FALSE	FALSE	FALSE
298	rplT	rpmI	0	FALSE	FALSE	TRUE	rplT
299	ydiZ	yniA	0.00092093	FALSE	FALSE	TRUE	yniA
300	yniC	ydjM	0.0217265	FALSE	FALSE	TRUE	ydjM
301	chbF	chbR	0.00285032	TRUE	FALSE	FALSE
302	nadE	ydjQ	0.0266082	FALSE	FALSE	TRUE	cho
303	xthA	ydjX	0.0136484	FALSE	FALSE	TRUE	ydjXYZ-ynjABCD
304	ynjD	ynjE	0.025777	FALSE	FALSE	TRUE	ynjE
305	yeaA	gapA	0.00335761	FALSE	FALSE	TRUE	msrB
306	gapA	yeaD	0.00686385	FALSE	FALSE	FALSE
307	yeaD	yeaE	0.0381481	FALSE	TRUE	FALSE
308	yeaE	mipA	0.0128524	FALSE	FALSE	TRUE	yeaE
309	yeaG	yeaH	0.0255164	FALSE	FALSE	FALSE
310	yeaH	yeaI	0.0205827	TRUE	FALSE	TRUE	yeaI
311	yeaJ	yeaK	0.0278688	TRUE	FALSE	FALSE
312	yeaN	yeaO	0.0195077	FALSE	FALSE	FALSE
313	yeaO	yoaF	0.0162523	FALSE	TRUE	FALSE
314	yoaF	yeaP	0.0434103	FALSE	FALSE	TRUE	yeaP
315	yeaY	yeaZ	0.00821353	FALSE	FALSE	TRUE	yeaY
316	yoaH	pabB	0	FALSE	FALSE	TRUE	pabB-nudL
317	manX	manY	0.0214685	FALSE	FALSE	FALSE
318	manZ	yobD	0	FALSE	FALSE	FALSE
319	prc	proQ	0	FALSE	FALSE	FALSE
320	yebT	yebU	0.00395011	FALSE	FALSE	FALSE
321	yebU	yebV	0.0163667	FALSE	FALSE	TRUE	yebV
322	yebV	yebW	0	FALSE	FALSE	TRUE	yebW
323	holE	yobB	0.0128609	FALSE	FALSE	TRUE	yobB-exoX
324	yobB	exoX	0.00754345	FALSE	FALSE	FALSE
325	yebG	purT	0.0248827	FALSE	FALSE	TRUE	yebG
326	ruvA	yebB	0.0270538	TRUE	FALSE	TRUE	ruvAB
327	ruvC	yebC	0.00322326	FALSE	FALSE	FALSE
328	yebC	nudB	0	FALSE	FALSE	FALSE
329	yecE	yecN	0	FALSE	FALSE	FALSE
330	yecN	yecO	0	FALSE	FALSE	FALSE
331	motA	flhC	0.0238466	FALSE	FALSE	FALSE
332	otsB	araH	0.0360217	FALSE	FALSE	TRUE	otsBA
333	ftn	yecH	0.0321419	TRUE	TRUE	FALSE
334	pgsA	uvrC	0	FALSE	FALSE	FALSE
335	sdiA	yecC	0.0148688	TRUE	FALSE	TRUE	sdiA
336	fliT	amyA	0.0433648	FALSE	FALSE	TRUE	amyA
337	amyA	yedD	0.0159959	FALSE	TRUE	FALSE
338	yedD	yedE	0.0139621	FALSE	FALSE	TRUE	yedEF
339	fliI	fliJ	0	FALSE	FALSE	FALSE
340	fliK	fliL	0	FALSE	FALSE	TRUE	fliLMNOPQR
341	rcsA	dsrB	0.0151697	TRUE	TRUE	FALSE
342	yedW	yedX	0.00266364	TRUE	FALSE	TRUE	yedX
343	yedZ	yodA	0.0816194	TRUE	FALSE	TRUE	zinT
344	amn	yeeN	0.0281058	TRUE	FALSE	TRUE	yeeN
345	cbl	nac	0.0170138	FALSE	FALSE	TRUE	cbl
346	yeeA	sbmC	0.0192913	FALSE	FALSE	TRUE	yeeA
347	dcd	udk	0.00602875	FALSE	FALSE	FALSE
348	gatB	gatA	0.0114929	TRUE	FALSE	FALSE
349	yegW	yegX	0.027479	FALSE	FALSE	FALSE
350	yegX	thiD	0.024872	FALSE	FALSE	FALSE
351	yohL	yohM	0.00608718	FALSE	FALSE	TRUE	rcnAB
352	yohM	yohN	0.124116	TRUE	FALSE	TRUE	rcnB
353	yehR	yehS	0.0875418	FALSE	TRUE	FALSE
354	dld	pbpG	0.0227185	FALSE	TRUE	FALSE
355	yohK	cdd	0.00920465	FALSE	FALSE	TRUE	cdd
356	yeiE	yeiH	0.00236766	FALSE	FALSE	TRUE	yeiE
357	yeiH	nfo	0	FALSE	FALSE	TRUE	nfo
358	rihB	yeiL	0.0205303	TRUE	FALSE	TRUE	rihB
359	yeiP	yeiQ	0.0122512	FALSE	FALSE	TRUE	yeiQ
360	yeiQ	yeiR	0.0145709	FALSE	FALSE	TRUE	yeiR-lpxT
361	yeiU	spr	0.0139833	TRUE	FALSE	TRUE	spr
362	spr	rtn	0.00239852	FALSE	FALSE	TRUE	rtn
363	rtn	yejA	0.000637209	FALSE	FALSE	TRUE	yejABEF
364	yejG	bcr	0.00967956	FALSE	FALSE	TRUE	yejG
365	bcr	rsuA	0.0165625	FALSE	FALSE	FALSE
366	rsuA	yejH	0.0160508	FALSE	FALSE	TRUE	rsuA
367	rplY	yejK	0.0126785	FALSE	TRUE	FALSE
368	yejL	yejM	0.0058072	FALSE	FALSE	FALSE
369	yojI	alkB	0.00556395	FALSE	FALSE	TRUE	yojI
370	ubiG	yfaL	0.154431	FALSE	TRUE	FALSE
371	yfaE	inaA	0.0984993	FALSE	TRUE	FALSE
372	yfaY	yfaZ	0.0222302	FALSE	FALSE	TRUE	yfaY
373	yfaZ	yfaO	0.019027	TRUE	FALSE	TRUE	yfaZ
374	yfaO	ais	0.0151712	TRUE	TRUE	FALSE
375	ais	yfbE	0.0187857	TRUE	FALSE	TRUE	ais
376	elaB	elaA	0.0114465	FALSE	FALSE	FALSE
377	elaA	elaC	0.125043	TRUE	FALSE	TRUE	rbn
378	nuoG	nuoF	0.0203969	FALSE	FALSE	FALSE
379	yfbQ	yfbR	0.0062334	FALSE	FALSE	TRUE	yfbR
380	pta	yfcC	0.01237	FALSE	FALSE	FALSE
381	yfcC	yfcD	0.0118089	FALSE	TRUE	FALSE
382	yfcD	yfcE	0	FALSE	FALSE	FALSE
383	yfcE	yfcF	0.00275083	FALSE	FALSE	FALSE
384	yfcF	yfcG	0.0158909	FALSE	FALSE	FALSE
385	yfcG	folX	0.00822188	FALSE	FALSE	FALSE
386	folX	yfcH	0.023117	FALSE	FALSE	FALSE
387	ubiX	purF	0.0151634	FALSE	FALSE	FALSE
388	purF	cvpA	0	FALSE	FALSE	FALSE
389	folC	accD	0	FALSE	FALSE	FALSE
390	yfcL	yfcM	0.0139008	FALSE	FALSE	FALSE
391	emrK	evgA	0.0248082	TRUE	FALSE	TRUE	emrKY
392	oxc	frc	0	TRUE	FALSE	FALSE
393	yfdY	ddg	0.0236483	FALSE	FALSE	TRUE	yfdY
394	ypdG	ypdH	0	FALSE	FALSE	FALSE
395	ypdH	glk	0.0341061	FALSE	FALSE	FALSE
396	glk	yfeO	0.00103066	FALSE	FALSE	TRUE	yfeO
397	yfeR	yfeH	0.00770885	FALSE	FALSE	TRUE	yfeH
398	ptsI	crr	0	FALSE	FALSE	FALSE
399	cysM	cysA	0.0172207	FALSE	FALSE	FALSE
400	ypeA	amiA	0.00841184	FALSE	FALSE	TRUE	amiA-hemF
401	yfeG	yffI	0	FALSE	FALSE	FALSE
402	eutC	eutB	0.0146109	FALSE	FALSE	FALSE
403	cchB	cchA	0.00860875	FALSE	FALSE	FALSE
404	dapE	ypfN	0.00445064	FALSE	FALSE	FALSE
405	yfgC	yfgD	0	FALSE	FALSE	FALSE
406	uraA	upp	0	FALSE	FALSE	FALSE
407	purN	ppk	0.00106554	FALSE	FALSE	TRUE	ppk-ppx
408	yfgJ	der	0.309841	FALSE	FALSE	FALSE
409	der	yfgL	0.00682875	FALSE	FALSE	FALSE
410	hisS	ispG	0.00399989	FALSE	FALSE	TRUE	hisS
411	yfhM	sseA	0.000981818	FALSE	FALSE	TRUE	yfhM-pbpC
412	iscU	iscS	0	FALSE	FALSE	FALSE
413	iscS	iscR	0.0752439	FALSE	FALSE	FALSE
414	yfhQ	suhB	0.00777409	FALSE	FALSE	FALSE
415	suhB	yfhR	0.0140269	FALSE	FALSE	FALSE
416	yfhR	csiE	0.0112227	FALSE	FALSE	FALSE
417	rseA	rpoE	0	FALSE	FALSE	FALSE
418	yfiE	yfiK	0.0117779	FALSE	FALSE	TRUE	yfiE
419	trxC	yfiP	0.00320455	FALSE	FALSE	FALSE
420	yfiP	yfiQ	0.00348649	FALSE	FALSE	FALSE
421	yfiQ	pssA	0.00158937	FALSE	FALSE	TRUE	pssA
422	pssA	yfiM	0	FALSE	FALSE	FALSE
423	clpB	yfiH	0.0004	FALSE	FALSE	FALSE
424	pheA	tyrA	0.0154452	FALSE	TRUE	FALSE
425	trmD	rimM	0	FALSE	FALSE	FALSE
426	ffh	ypjD	0.00103658	FALSE	FALSE	TRUE	ypjD
427	ypjD	yfjD	0	FALSE	FALSE	FALSE
428	yfjB	recN	0.00739292	FALSE	FALSE	TRUE	recN
429	recN	smpA	0.00121533	FALSE	FALSE	TRUE	bamE
430	smpA	yfjF	0.00669617	FALSE	TRUE	FALSE
431	yfjG	smpB	0.00640719	FALSE	FALSE	TRUE	smpB
432	ygaF	gabD	0.0571839	FALSE	FALSE	FALSE
433	yqaE	ygaV	0.0196759	TRUE	FALSE	TRUE	yqaE
434	ygaP	stpA	0.0335798	TRUE	TRUE	FALSE
435	ygaW	ygaC	0.0185201	TRUE	TRUE	FALSE
436	ygaC	ygaM	0	TRUE	FALSE	TRUE	ygaM
437	proW	proX	0.0126249	FALSE	FALSE	FALSE
438	ygaH	mprA	0.00514207	FALSE	FALSE	TRUE	mprA-emrAB
439	gutM	srlR	0.0044093	FALSE	FALSE	FALSE
440	norR	norV	0.030655	FALSE	FALSE	TRUE	norR
441	hycB	hycA	0.000754651	FALSE	FALSE	FALSE
442	hypE	fhlA	0	FALSE	FALSE	FALSE
443	ygbE	cysC	0.0125505	FALSE	FALSE	FALSE
444	cysD	iap	0.00230275	FALSE	FALSE	TRUE	cysDNC
445	cysH	cysI	0.0470606	FALSE	FALSE	FALSE
446	ygcM	ygcN	0.00622791	FALSE	FALSE	FALSE
447	ygcU	ygcW	0.016839	TRUE	FALSE	FALSE
448	ygcW	yqcE	0.0217237	TRUE	FALSE	TRUE	ygcW
449	pyrG	mazG	0.00485677	FALSE	FALSE	TRUE	pyrG-eno
450	rumA	barA	0	FALSE	FALSE	TRUE	rlmD
451	syd	yqcD	0	FALSE	FALSE	TRUE	queF
452	fucP	fucI	0.0142997	FALSE	FALSE	FALSE
453	fucI	fucK	0.0102505	FALSE	FALSE	FALSE
454	fucU	fucR	0.000963636	FALSE	FALSE	FALSE
455	ygdD	gcvA	0	FALSE	FALSE	FALSE
456	ygdK	ygdL	0.0342947	FALSE	TRUE	FALSE
457	lgt	ptsP	0.00121564	FALSE	FALSE	FALSE
458	mutH	ygdQ	0.0040592	FALSE	FALSE	TRUE	ygdQ
459	ygdR	tas	0.00226771	FALSE	FALSE	TRUE	tas
460	tas	ygeD	0.00181818	FALSE	TRUE	FALSE
461	kduI	yqeF	0.0309557	TRUE	FALSE	TRUE	kduI
462	yqeF	yqeG	0.0200367	TRUE	FALSE	TRUE	yqeF
463	xdhC	ygeV	0.0322651	FALSE	TRUE	FALSE
464	ygeV	ygeW	0.0238623	TRUE	FALSE	TRUE	ygeV
465	ygeW	ygeX	0.000874419	FALSE	FALSE	FALSE
466	ygeX	ygeY	0.0107468	FALSE	FALSE	FALSE
467	ygeY	hyuA	0.0155971	FALSE	FALSE	FALSE
468	hyuA	yqeA	0.00930742	FALSE	FALSE	FALSE
469	yqeC	ygfJ	0.0353658	TRUE	FALSE	TRUE	mocA
470	ssnA	ygfM	0.131224	FALSE	FALSE	FALSE
471	xdhD	ygfO	0.00577468	FALSE	FALSE	TRUE	xanQ-guaD-ygfQ
472	xerD	fldB	0.00515846	FALSE	FALSE	TRUE	fldB
473	fldB	ygfX	0.0375075	FALSE	TRUE	FALSE
474	yqfA	yqfB	0.0151403	FALSE	FALSE	TRUE	yqfA
475	gcvH	gcvT	0	FALSE	FALSE	FALSE
476	pepP	ygfB	0.00882844	FALSE	FALSE	FALSE
477	fbaA	pgk	0.0106706	FALSE	FALSE	FALSE
478	sprT	endA	0.0116369	FALSE	FALSE	TRUE	endA
479	endA	yggJ	0.00493827	FALSE	FALSE	TRUE	rsmE-gshB
480	gshB	yqgE	0	FALSE	FALSE	TRUE	yqgEF
481	yggS	yggT	0	FALSE	FALSE	FALSE
482	yggH	mutY	0.00295465	FALSE	FALSE	TRUE	mutY-yggX
483	yggX	mltC	0.00596921	FALSE	FALSE	FALSE
484	yghZ	yqhA	0.0140775	FALSE	TRUE	FALSE
485	yqhA	yghA	0.0181905	FALSE	FALSE	TRUE	yghA
486	yghB	yqhC	0.0198031	FALSE	TRUE	FALSE
487	yqhD	dkgA	0.00045	FALSE	FALSE	TRUE	dkgA
488	sufI	plsC	0.00351561	FALSE	FALSE	FALSE
489	cpdA	yqiB	0	FALSE	FALSE	FALSE
490	nudF	tolC	0.000277273	FALSE	FALSE	TRUE	tolC-ygiABC
491	zupT	ygiE	0.00339831	FALSE	FALSE	FALSE
492	glgS	yqiJ	0.0217593	TRUE	FALSE	TRUE	glgS
493	rfaE	glnE	0	FALSE	FALSE	FALSE
494	htrG	cca	0.00301015	FALSE	FALSE	FALSE
495	folB	ygiH	0.0114883	FALSE	FALSE	TRUE	folB
496	ttdB	ygjE	0.0254543	FALSE	FALSE	FALSE
497	rpsU	dnaG	0	FALSE	FALSE	FALSE
498	yqjI	aer	0.126143	FALSE	TRUE	FALSE
499	ygjI	ygjJ	0.0134597	TRUE	FALSE	FALSE
500	ygjP	ygjQ	0.0300129	FALSE	FALSE	TRUE	ygjQ
501	ygjQ	ygjR	0.0310062	FALSE	FALSE	TRUE	ygjR
502	ygjR	alx	0.00611096	FALSE	FALSE	TRUE	alx
503	ygjV	uxaA	0.00681184	FALSE	FALSE	TRUE	ygjV
504	yqjC	yqjD	0	FALSE	FALSE	FALSE
505	yqjK	yqjF	0.0751506	FALSE	FALSE	TRUE	yqjF
506	yhaM	yhaO	0.00385471	FALSE	FALSE	FALSE
507	tdcC	tdcB	0	TRUE	FALSE	FALSE
508	tdcB	tdcA	0.0161734	TRUE	FALSE	FALSE
509	agaR	kbaZ	0.0109403	FALSE	FALSE	TRUE	agaR
510	kbaY	agaB	0.0212455	TRUE	FALSE	FALSE
511	agaB	agaC	0.00954731	TRUE	FALSE	FALSE
512	yhbP	yhbQ	0.0113352	FALSE	FALSE	TRUE	yhbQ
513	yhbV	yhbW	0.0271243	FALSE	FALSE	FALSE
514	rpsO	truB	0.000612685	FALSE	FALSE	TRUE	rpsO
515	ftsH	rrmJ	0	FALSE	FALSE	TRUE	ftsH
516	yhbY	greA	0.00859791	FALSE	TRUE	FALSE
517	greA	dacB	0.00422748	FALSE	FALSE	TRUE	greA
518	yhbE	rpmA	0.00820061	FALSE	FALSE	FALSE
519	rplU	ispB	0.00167317	FALSE	FALSE	TRUE	rplU-rpmA
520	ispB	sfsB	0.0537073	FALSE	FALSE	TRUE	sfsB
521	sfsB	murA	0.0285393	FALSE	TRUE	FALSE
522	murA	yrbA	0.00259136	FALSE	FALSE	FALSE
523	yrbC	yrbD	0	FALSE	FALSE	FALSE
524	yrbF	yrbG	0.00646173	FALSE	FALSE	TRUE	yrbG-kdsD
525	kdsD	kdsC	0	FALSE	FALSE	FALSE
526	yhbG	rpoN	0	FALSE	FALSE	FALSE
527	rpoN	yhbH	0	FALSE	FALSE	FALSE
528	yhbH	ptsN	0.00529979	FALSE	FALSE	FALSE
529	ptsN	yhbJ	0	FALSE	FALSE	FALSE
530	npr	yrbL	0.0294381	FALSE	FALSE	TRUE	yrbL
531	rplM	yhcM	0.00389017	FALSE	FALSE	TRUE	rplM-rpsI
532	yhcM	yhcB	0.002377	FALSE	FALSE	TRUE	yhcM
533	degQ	degS	0.0168317	FALSE	FALSE	FALSE
534	argR	yhcN	0.0442507	TRUE	FALSE	TRUE	yhcN
535	yhcN	yhcO	0	FALSE	TRUE	FALSE
536	yhcO	aaeB	0.0197127	FALSE	FALSE	TRUE	yhcO
537	aaeX	aaeR	0.00408457	FALSE	FALSE	TRUE	aaeR
538	yhdA	yhdH	0	FALSE	FALSE	TRUE	csrD
539	dusB	fis	0	FALSE	FALSE	FALSE
540	fis	yhdJ	0.00374461	FALSE	FALSE	TRUE	yhdJ
541	yhdJ	yhdU	0.0114016	TRUE	FALSE	FALSE
542	yhdW	yhdX	0.0151633	FALSE	FALSE	FALSE
543	hupA	yjaG	0	FALSE	FALSE	TRUE	hupA
544	yjaG	nfi	0.00351311	FALSE	FALSE	FALSE
545	coaA	birA	0.103263	TRUE	TRUE	FALSE
546	btuB	trmA	0.00254042	FALSE	FALSE	TRUE	trmA
547	trmA	yijD	0.0671523	FALSE	TRUE	FALSE
548	argH	argB	0.00161945	FALSE	FALSE	FALSE
549	argC	argE	0.001213	FALSE	FALSE	TRUE	argCBH
550	yijE	katG	0.201518	FALSE	FALSE	TRUE	yijE
551	katG	metF	0.0348225	TRUE	FALSE	TRUE	katG
552	cytR	ftsN	0	FALSE	FALSE	FALSE
553	ftsN	hslV	0.00573827	FALSE	FALSE	TRUE	hslVU
554	glpX	fpr	0.00521353	FALSE	FALSE	TRUE	fpr
555	yiiT	yiiS	0	TRUE	FALSE	FALSE
556	yiiS	yiiR	0.0135742	TRUE	FALSE	TRUE	yiiS-uspD
557	pfkA	fieF	0.0010833	FALSE	FALSE	FALSE
558	cpxP	cpxR	0	FALSE	FALSE	TRUE	cpxRA
559	yiiM	kdgT	0.0260753	FALSE	FALSE	TRUE	yiiM
560	yihG	yihF	0.0134318	TRUE	TRUE	FALSE
561	yihE	yihD	0.0166672	FALSE	FALSE	TRUE	rdoA-dsbA
562	trkH	yigZ	0	FALSE	FALSE	FALSE
563	ubiD	rfaH	0.00443446	FALSE	FALSE	TRUE	rfaH
564	tatA	ubiB	0.00133636	FALSE	FALSE	TRUE	tatABCD
565	ubiE	rmuC	0.00910391	FALSE	FALSE	FALSE
566	rhtC	recQ	0.0192829	FALSE	FALSE	TRUE	rhtC
567	uvrD	yigB	0.00117273	FALSE	FALSE	TRUE	uvrD
568	dapF	yifL	0	FALSE	FALSE	FALSE
569	cyaY	cyaA	0.0946467	FALSE	TRUE	FALSE
570	rffH	rffG	0.0236711	FALSE	FALSE	FALSE
571	trxA	rhlB	0	FALSE	FALSE	TRUE	trxA
572	gpp	rep	0.0146794	FALSE	TRUE	FALSE
573	ppiC	ilvC	0.139263	FALSE	TRUE	FALSE
574	ilvD	ilvE	0.000740909	FALSE	FALSE	FALSE
575	yifB	yifE	0	FALSE	TRUE	FALSE
576	yifE	hdfR	0	FALSE	FALSE	TRUE	hdfR
577	yieP	hsrA	0.01787	FALSE	FALSE	FALSE
578	rbsK	rbsB	0.0019	FALSE	FALSE	FALSE
579	rbsB	rbsC	0	FALSE	FALSE	FALSE
580	asnA	asnC	0.025714	FALSE	FALSE	TRUE	asnC
581	asnC	mioC	0.00558615	FALSE	FALSE	TRUE	mioC
582	mioC	gidA	0.0084797	FALSE	FALSE	FALSE
583	atpB	atpE	0.00110698	FALSE	FALSE	FALSE
584	atpE	atpF	0	FALSE	FALSE	FALSE
585	atpA	atpG	0.00100952	FALSE	FALSE	FALSE
586	atpG	atpD	0	FALSE	FALSE	FALSE
587	atpD	atpC	0.00270233	FALSE	FALSE	FALSE
588	yieF	yieE	0.00500354	FALSE	FALSE	FALSE
589	trmE	yidC	0.00877727	FALSE	FALSE	FALSE
590	yidB	yidA	0.0282664	FALSE	FALSE	TRUE	yidB
591	ibpA	ibpB	0.017523	FALSE	FALSE	TRUE	ibpB
592	yicH	yicE	0.00426216	FALSE	FALSE	TRUE	yicH
593	spoT	rpoZ	0	FALSE	FALSE	FALSE
594	rpoZ	gmk	0	FALSE	FALSE	TRUE	rpoZ-spoT-trmH-recG
595	ttk	dut	0.00390444	FALSE	FALSE	FALSE
596	dfp	yicR	0.0136479	FALSE	FALSE	TRUE	yicR-rpmBG
597	rpmB	rpmG	0	FALSE	FALSE	FALSE
598	gpsA	cysE	0.020493	FALSE	FALSE	FALSE
599	yibK	lldD	0.109236	FALSE	FALSE	FALSE
600	yibF	selA	0.0015338	FALSE	FALSE	TRUE	selAB
601	selB	yiaY	0.108992	TRUE	FALSE	TRUE	yiaY
602	avtA	malS	0.0135832	FALSE	FALSE	TRUE	avtA
603	xylG	xylF	0.0136166	TRUE	FALSE	FALSE
604	yiaF	tiaE	0.0156786	FALSE	TRUE	FALSE
605	tag	yhjY	0.00155902	FALSE	FALSE	TRUE	yhjY
606	bcsE	yhjR	0.0145476	TRUE	FALSE	TRUE	yhjR
607	dctA	yhjJ	0.00227569	FALSE	FALSE	TRUE	yhjJ
608	yhjE	yhjD	0.0441895	FALSE	FALSE	TRUE	yhjE
609	yhjD	yhjC	0.00937674	FALSE	FALSE	TRUE	yhjD
610	yhjC	yhjB	0.0258514	TRUE	FALSE	TRUE	yhjB
611	yhjB	treF	0	TRUE	TRUE	FALSE
612	hdeD	hdeA	0.00520793	TRUE	FALSE	TRUE	hdeD
613	hdeA	hdeB	0.0153588	TRUE	FALSE	FALSE
614	hdeB	yhiD	0.0206182	TRUE	FALSE	FALSE
615	gor	yhiR	0.0169116	FALSE	FALSE	FALSE
616	yhiR	prlC	0.0104496	FALSE	FALSE	TRUE	prlC-yhiQ
617	yhiQ	yhiP	0.0520143	FALSE	TRUE	FALSE
618	uspA	yhiO	0.00187717	FALSE	FALSE	TRUE	uspB
619	dcrB	yhhQ	0	FALSE	FALSE	TRUE	dcrB
620	yhhQ	yhhP	0.00870299	FALSE	FALSE	TRUE	sirA
621	zntA	yhhN	0.000663636	FALSE	FALSE	TRUE	zntA
622	yhhN	yhhM	0.00369091	FALSE	FALSE	TRUE	yhhM
623	yhhF	ftsY	0	FALSE	FALSE	TRUE	rsmD-yhhL
624	livK	livH	0.0674944	FALSE	FALSE	FALSE
625	yhhX	yhhW	0.0100473	FALSE	FALSE	FALSE
626	yhgN	asd	0.000359091	FALSE	FALSE	FALSE
627	asd	glgB	0.00905518	FALSE	FALSE	TRUE	glgBXCAP
628	gntY	gntX	0	FALSE	FALSE	TRUE	nfuA
629	hslO	hslR	0	FALSE	FALSE	FALSE
630	yrfG	yrfF	0	FALSE	FALSE	FALSE
631	nudE	mrcA	0.085401	FALSE	TRUE	FALSE
632	mrcA	yrfD	0.00373688	FALSE	FALSE	TRUE	mrcA
633	damX	dam	0.0136465	FALSE	FALSE	TRUE	dam-rpe-gph-trpS
634	dam	rpe	0	FALSE	FALSE	FALSE
635	yhfL	cysG	0.0582336	TRUE	FALSE	TRUE	yhfL
636	nirC	nirD	0.0133503	FALSE	FALSE	FALSE
637	fic	pabA	0.0236516	FALSE	FALSE	TRUE	pabA
638	pabA	argD	0.0396447	FALSE	FALSE	TRUE	argD
639	yhfK	crp	0.0153665	FALSE	FALSE	FALSE
640	yhfA	prkB	0.0159751	FALSE	TRUE	FALSE
641	prkB	yheU	0	FALSE	FALSE	FALSE
642	yheV	slyD	0.00056	FALSE	FALSE	TRUE	slyD
643	slyD	slyX	0.0156224	FALSE	TRUE	FALSE
644	bfd	bfr	0.255625	TRUE	FALSE	TRUE	bfr
645	rpsJ	rplC	0	FALSE	FALSE	FALSE
646	rpsQ	rplN	0.00172484	FALSE	FALSE	TRUE	rplNXE-rpsNH-rplFR-rpsE-rpmD-rplO-secY-rpmJ
647	rpsN	rpsH	0	FALSE	FALSE	FALSE
648	rpsK	rpsD	0.0031167	FALSE	FALSE	FALSE
649	rpoA	rplQ	0	FALSE	FALSE	FALSE
650	rplQ	yhdN	0.0137017	FALSE	FALSE	TRUE	yhdN-zntR
651	mscL	trkA	0.0153413	TRUE	FALSE	TRUE	mscL
652	trkA	rsmB	0.00267907	FALSE	FALSE	FALSE
653	rsmB	fmt	0.0357759	FALSE	FALSE	FALSE
654	smg	yrdD	0.0137289	FALSE	FALSE	FALSE
655	yjaB	metA	0.0113744	FALSE	FALSE	TRUE	yjaB
656	metA	aceB	0.023561	FALSE	FALSE	TRUE	aceBAK
657	malK	lamB	0.00200222	FALSE	FALSE	FALSE
658	dgkA	lexA	0.00468066	FALSE	FALSE	TRUE	lexA-dinF
659	lexA	dinF	0	FALSE	FALSE	FALSE
660	dinF	yjbJ	0.00283484	FALSE	FALSE	FALSE
661	yjbO	qor	0.0158491	FALSE	TRUE	FALSE
662	aphA	yjbQ	0.0167743	TRUE	FALSE	TRUE	yjbQR
663	soxS	soxR	0	FALSE	FALSE	TRUE	soxS
664	nrfA	nrfB	0.00122273	FALSE	FALSE	FALSE
665	nrfD	nrfE	0.0277741	FALSE	FALSE	FALSE
666	phnD	phnC	0	FALSE	FALSE	FALSE
667	yjcZ	proP	0.0071593	FALSE	FALSE	TRUE	proP
668	proP	basS	0.00783245	FALSE	TRUE	FALSE
669	eptA	adiC	0.0175874	FALSE	FALSE	FALSE
670	adiC	adiY	0.00494397	TRUE	FALSE	FALSE
671	poxA	yjeM	0.0134483	TRUE	FALSE	FALSE
672	hfq	hflX	0.00355592	FALSE	FALSE	FALSE
673	hflX	hflK	0	FALSE	FALSE	FALSE
674	hflC	yjeT	0.00663333	FALSE	FALSE	FALSE
675	purA	yjeB	0.00615888	FALSE	FALSE	TRUE	nsrR-rnr-rlmB-yjfI
676	yjfI	yjfJ	0	TRUE	FALSE	FALSE
677	yjfJ	yjfK	0.0395674	TRUE	FALSE	FALSE
678	yjfC	aidB	0.00547708	FALSE	FALSE	FALSE
679	aidB	yjfN	0.0244293	FALSE	TRUE	FALSE
680	yjfN	yjfO	0.0123429	FALSE	FALSE	FALSE
681	yjfO	yjfP	0	FALSE	FALSE	TRUE	yjfP
682	fklB	cycA	0.0086333	FALSE	FALSE	TRUE	cycA
683	ytfE	ytfF	0.0164341	FALSE	FALSE	TRUE	ytfE
684	ytfH	cpdB	0.0462243	FALSE	TRUE	FALSE
685	cpdB	cysQ	0.00464906	FALSE	FALSE	TRUE	cpdB
686	ytfK	ytfL	0.010224	FALSE	TRUE	FALSE
687	yjfF	fbp	0.00878415	FALSE	TRUE	FALSE
688	yjgA	pmbA	0.000518182	FALSE	FALSE	TRUE	pmbA
689	uxuA	uxuB	0.0146429	FALSE	FALSE	FALSE
690	yjiJ	yjiK	0.123637	TRUE	FALSE	TRUE	yjiJ
691	yjjN	mdoB	0.0343713	FALSE	TRUE	FALSE
692	mdoB	yjjA	0.00718605	FALSE	FALSE	TRUE	mdoB
693	yjjA	dnaC	0.0132149	FALSE	FALSE	TRUE	yjjA
694	dnaT	yjjB	0.0119629	FALSE	FALSE	TRUE	dnaTC
695	bglJ	fhuF	0.00615909	TRUE	TRUE	FALSE
696	fhuF	yjjZ	0.0362084	FALSE	FALSE	TRUE	fhuF
697	ytjA	yjjU	0.000605	FALSE	FALSE	FALSE
698	deoA	deoB	0.00104762	FALSE	FALSE	TRUE	deoBD
699	slt	trpR	0.0137999	FALSE	FALSE	TRUE	trpR
700	rob	creA	0.00734313	FALSE	FALSE	TRUE	rob
701	creC	creD	0.0098583	FALSE	FALSE	TRUE	creD
702	creD	arcA	0.0324223	FALSE	TRUE	FALSE
a: Genes that are located at the left and right sides of intergenic regions in clockwise order on the E. coli chromosome (the gene names of orthologs are represented by the gene name in K-12) are indicated.
b: The average of evolutionary distance of all pairs of conserved intergenic regions.
c: Intergenic regions that were bound by H-NS are labeled as 'TRUE', otherwise 'FALSE'.
d: Intergenic regions that are "class I " (see the main text) are labeld as 'TRUE', otherwise 'FALSE'.
e: Intergenic regions that contain known promoter sequences (registered in RegulonDB[48]) are labeld as 'TRUE', otherwise 'FALSE'.
f: If the intergenic H-NS-bound region is localized in the promoter region of a transcriptional unit, the names of genes included in the transcriptional unit are given (information was acquired from RegulonDB).
