# Supplementary material for: H-NS Facilitates Sequence Diversification of Horizontally Transferred DNAs during Their Integration in Host Chromosomes
Source: PLoS Genet. 2016 Jan 20;12(1):e1005796. doi: 10.1371/journal.pgen.1005796 (PMC4720273; doi:10.1371/journal.pgen.1005796)
Supplement: S4 Table — (XLSX) [file pgen.1005796.s019.xlsx]

## Sheet: Sheet1
S4 Table: Primers used in this study
Primer ID	Oligo sequence	Purpose
hns-His12-H1	AAGCAATGGATGAGCAAGGTAAATCCCTCGACGATTTCCTGATCAAGCAAAGAGGATCGCATCACCATCA	Construction of C-terminal His12 fused H-NS in SE11 and SE15
hns-His12-H2-1	GTCTTAAACCGGACAATAAAAAATCCCGCCGCTGGCGGGATTTTAAGCAACATATGAATATCCTCCTCCTTAG	Construction of C-terminal His12 fused H-NS in SE11
hns-His12-H2-2	GTCTTAAACCGGACAATAAAAAATCCCGCCGATGGCGGGATTTTTAGCATCATATGAATATCCTCCTCCTTAG	Construction of C-terminal His12 fused H-NS in SE15
TOP705	ACTCCAGCTGTAATCAAAAAAGCAATGGATGAGCAAGGTAAATCCCTCGACGATTTCCTGATCAAGCAAAGAGGATCGCATCACCATCACCATC	Construction of C-terminal His12 fused H-NS in K-12(W3110)
TOP706	ATTCTTATTAAATTGTCTTAAACCGGACAATAAAAAATCCCGCCGCTGGCGGGATTTTAAGCAACATATGAATATCCTCCTTAG	Construction of C-terminal His12 fused H-NS in K-12(W3110)
TOP1578	GCGAAGCTTCTTTTTCAAGTCGTAGAGATTGGCCAT	Amplification of DNA fragments (R1 and LR for SE11 and K-12)
TOP1875	GCGAAGCTTTTTTTTTAGATCATAAAGATTAGCCAT	Amplification of DNA fragments (R1 and LR for SE15)
TOP1871	GCGGAATTCCTTAAGCTAAACGTGCCTGCAAACGTAAG	Amplification of DNA fragments (F, R1, and R2 for SE11 and K-12)
TOP1872	GCGGAATTCCTTAAGCTAAGCGTGCCTGCAAACGTAAG	Amplification of DNA fragments (F, R1, and R2 for SE15)
TOP1873	GCGAAGCTTTTTTTCTCAAGATGGTGATGCAG	Amplification of DNA fragments (F for SE11, K-12, and SE15)
TOP1874	GCGAAGCTTGGGTCATTAAATTGCGCACGTAA	Amplification of DNA fragments (R2 for SE11, K-12, and SE15)
TOP1901	GCGGAATTCATCTATTACATGAGTAAGGAAAATAC	Amplification of DNA fragments (L1 for SE11, K-12, and SE15)
TOP1902	GCGGAATTCCCCGATCAGAAAACGCTTAATATCATTATG	Amplification of DNA fragments (L2 for SE11, K-12, and SE15)
TOP1903	GCGGAATTCTGCTTTTCAACCATCCTAAAAA	Amplification of DNA fragments (L3 and LR for SE11, K-12, and SE15)
TOP1906	GCGGAATTCCCTGAGTTAAGCAAAAAAATATAATCA	Amplification of DNA fragments (L4 for SE11)
TOP1907	GCGGAATTCCCTGAGTTAAGCAAAAAAACATAATCA	Amplification of DNA fragments (L4 for K-12)
TOP1908	GCGGAATTCCCAAAGTTAAGCAGAAAAACATAATAC	Amplification of DNA fragments (L4 for SE15)
TOP1941	TGCTTTTCAACCATCCTAAAAAAGCATG	Amplification of hybrid DNA fragments a with TOP1902 and 1873
TOP1944	TTTTTAGGATGGTTGAAAAGCAATGATG	Amplification of hybrid DNA fragments a with TOP1902 and 1873
TOP1945	TGCTATTTTAGAAAAACTTAATCCTGAG	Amplification of hybrid DNA fragments b with TOP1902 and 1873
TOP1948	GGATTAAGTTTTTCTAAAATAGCATAGCTGTCAG	Amplification of hybrid DNA fragments b with TOP1902 and 1873
TOP1949	CAATACAGCGGAGTATGTTATGGCCAATCTCTACGACTTGAAAAAG	Amplification of hybrid DNA fragments d with TOP1902 and 1873
TOP1952	CTTTTTCAAGTCGTAGAGATTGGCCATAACATACTCCGCTGTATTG	Amplification of hybrid DNA fragments d with TOP1902 and 1873
TOP1943	TGCTTTTCAACCATCCTAAAAACGCATG	Amplification of hybrid DNA fragments e with TOP1902 and 1873
TOP1942	TTTTTAGGATGGTTGAAAAGCAGGGATG	Amplification of hybrid DNA fragments e with TOP1902 and 1873
TOP1947	TGCTATTTTAGAAAATCTTAATCCAAAG	Amplification of hybrid DNA fragments f with TOP1902 and 1873
TOP1946	CTTTGGATTAAGATTTTCTAAAATAGCATAGCCACTTA	Amplification of hybrid DNA fragments f with TOP1902 and 1873
TOP1951	AATATAACCGGAGTAGTGTATGGCTAATCTTTATGATCTAAAAAAA	Amplification of hybrid DNA fragments h with TOP1902 and 1873
TOP1950	TTTTTTTAGATCATAAAGATTAGCCATACACTACTCCGGTTATATTT	Amplification of hybrid DNA fragments h with TOP1902 and 1873
TOP1957	CAACAACATTATTGATCAAGTGAATATACCATGGAAGAAA	Amplification of hybrid DNA fragments c with TOP1902 and 1873
TOP1958	TTTCTTCCATGGTATATTCACTTGATCAATAATGTTGTTG	Amplification of hybrid DNA fragments c with TOP1902 and 1873
TOP1959	CGCAAAAAACATTGATTAAGTGAATGATTTATGGAAGAGA	Amplification of hybrid DNA fragments g with TOP1902 and 1873
TOP1960	TCTCTTCCATAAATCATTCACTTAATCAATGTTTTTTGCG	Amplification of hybrid DNA fragments g with TOP1902 and 1873
