# Supplementary material for: H-NS Facilitates Sequence Diversification of Horizontally Transferred DNAs during Their Integration in Host Chromosomes
Source: PLoS Genet. 2016 Jan 20;12(1):e1005796. doi: 10.1371/journal.pgen.1005796 (PMC4720273; doi:10.1371/journal.pgen.1005796)
Supplement: S5 Table — (XLSX) [file pgen.1005796.s020.xlsx]

## Sheet: Sheet1
S5 Table: Strains and plasmids used in this study
Strain or plasmid	Relevant characteristics	Reference or source
Strain
W3110	Escherichia coli K-12, group A strain	lab stock
Escherichia coli SE11	Group B1 strain, serotype O152:H28	T. Hayashi [29]
Escherichia coli SE15	Group B2 strain, serotype O150:H5	T. Hayashi [30]
W3110 hns-His12 km	hns fused with the fragment encoding 12 x histidine tag on the chromosome DNA in W3110
SE11 hns-His12 km	hns fused with the fragment encoding 12 x histidine tag on the chromosome DNA in SE11
SE15 hns-His12 km	hns fused with the fragment encoding 12 x histidine tag on the chromosome DNA in SE15
MC4100	F- araD139 Δ(argF-lac)U169 rpsL150 (Strr) relA1 flbB5301 deoC1 ptsF25 rbsR	lab stock
MC4100 Dhns::km	hns inactivated by complete deletion in MC4100	This study
Plasmid
pRW50	Broad host range lacZ expression plasmid	S. Busby [43]
pRWybdO-F(SE11)	Derivative pRW50 carrying fragment F of SE11 amplified with primers TOP1871-1873 and SE11 chromosome DNA as a template	This study
pRWybdO-F(K-12)	Derivative pRW50 carrying fragment F of K-12 amplified with primers TOP1871-1873 and K-12 chromosome DNA as a template	This study
pRWybdO-F(SE15)	Derivative pRW50 carrying fragment F of SE15 amplified with primers TOP1872-1873 and SE15 chromosome DNA as a template	This study
pRWybdO-L1(SE11)	Derivative pRW50 carrying fragment L1 of SE11 amplified with primers TOP1901-1873 and SE11 chromosome DNA as a template	This study
pRWybdO-L1(K-12)	Derivative pRW50 carrying fragment L1 of K-12 amplified with primers TOP1901-1873 and K-12 chromosome DNA as a template	This study
pRWybdO-L1(SE15)	Derivative pRW50 carrying fragment L1 of SE15 amplified with primers TOP1901-1873 and SE15 chromosome DNA as a template	This study
pRWybdO-L2(SE11)	Derivative pRW50 carrying fragment L2 of SE11 amplified with primers TOP1902-1873 and SE11 chromosome DNA as a template	This study
pRWybdO-L2(K-12)	Derivative pRW50 carrying fragment L2 of K-12 amplified with primers TOP1902-1873 and K-12 chromosome DNA as a template	This study
pRWybdO-L2(SE15)	Derivative pRW50 carrying fragment L2 of SE15 amplified with primers TOP1902-1873 and SE15 chromosome DNA as a template	This study
pRWybdO-L3(SE11)	Derivative pRW50 carrying fragment L3 of SE11 amplified with primers TOP1903-1873 and SE11 chromosome DNA as a template	This study
pRWybdO-L3(K-12)	Derivative pRW50 carrying fragment L3 of K-12 amplified with primers TOP1903-1873 and K-12 chromosome DNA as a template	This study
pRWybdO-L3(SE15)	Derivative pRW50 carrying fragment L3 of SE15 amplified with primers TOP1903-1873 and SE15 chromosome DNA as a template	This study
pRWybdO-L4(SE11)	Derivative pRW50 carrying fragment L4 of SE11 amplified with primers TOP1906-1873 and SE11 chromosome DNA as a template	This study
pRWybdO-L4(K-12)	Derivative pRW50 carrying fragment L4 of K-12 amplified with primers TOP1907-1873 and K-12 chromosome DNA as a template	This study
pRWybdO-L4(SE15)	Derivative pRW50 carrying fragment L4 of SE15 amplified with primers TOP1908-1873 and SE15 chromosome DNA as a template	This study
pRWybdO-LR(SE11)	Derivative pRW50 carrying fragment LR of SE11 amplified with primers TOP1906-1578 and SE11 chromosome DNA as a template	This study
pRWybdO-LR(K-12)	Derivative pRW50 carrying fragment LR of K-12 amplified with primers TOP1907-1578 and K-12 chromosome DNA as a template	This study
pRWybdO-LR(SE15)	Derivative pRW50 carrying fragment LR of SE15 amplified with primers TOP1908-1875 and SE15 chromosome DNA as a template	This study
pRWybdO-R1(SE11)	Derivative pRW50 carrying fragment R1 of SE11 amplified with primers TOP1871-1578 and SE11 chromosome DNA as a template	This study
pRWybdO-R1(K-12)	Derivative pRW50 carrying fragment R1 of K-12 amplified with primers TOP1871-1578 and K-12 chromosome DNA as a template	This study
pRWybdO-R1(SE15)	Derivative pRW50 carrying fragment R1 of SE15 amplified with primers TOP1872-1875 and SE15 chromosome DNA as a template	This study
pRWybdO-R2(SE11)	Derivative pRW50 carrying fragment R1 of SE11 amplified with primers TOP1871-1874 and SE11 chromosome DNA as a template	This study
pRWybdO-R2(K-12)	Derivative pRW50 carrying fragment R1 of K-12 amplified with primers TOP1871-1874 and K-12 chromosome DNA as a template	This study
pRWybdO-R2(SE15)	Derivative pRW50 carrying fragment R1 of SE15 amplified with primers TOP1872-1874 and SE15 chromosome DNA as a template	This study
pRWybdO-hybrid-a	Derivative pRW50 carrying hybrid DNA fragment a amplified with primers and template DNAs: for 1st PCR, primers, TOP1902 and 1941(used for the amplification of SE15 promoter region), 1944 and 1873 (used for the amplification of SE11 coding region) and SE15 and SE11chromosome DNA as a template, for 2nd PCR, primers, TOP 1902 and 1873 and templates, products of 1st PCR	This study
pRWybdO-hybrid-b	Derivative pRW50 carrying hybrid DNA fragment a amplified with primers and template DNAs: for 1st PCR, primers, TOP1902 and 1945 (used for the amplification of SE15 promoter region), 19448and 1873 (used for the amplification of SE11 coding region) and SE15 and SE11chromosome DNA as a template, for 2nd PCR, primers, TOP 1902 and 1873 and templates, products of 1st PCR	This study
pRWybdO-hybrid-c	Derivative pRW50 carrying hybrid DNA fragment a amplified with primers and template DNAs: for 1st PCR, primers, TOP1902 and 1957 (used for the amplification of SE15 promoter region), 1958 and 1873 (used for the amplification of SE11 coding region) and SE15 and SE11chromosome DNA as a template, for 2nd PCR, primers, TOP 1902 and 1873 and templates, products of 1st PCR	This study
pRWybdO-hybrid-d	Derivative pRW50 carrying hybrid DNA fragment a amplified with primers and template DNAs: for 1st PCR, primers, TOP1902 and 1949 (used for the amplification of SE15 promoter region), 1952 and 1873 (used for the amplification of SE11 coding region) and SE15 and SE11chromosome DNA as a template, for 2nd PCR, primers, TOP 1902 and 1873 and templates, products of 1st PCR	This study
pRWybdO-hybrid-e	Derivative pRW50 carrying hybrid DNA fragment a amplified with primers and template DNAs: for 1st PCR, primers, TOP1902 and 1943 (used for the amplification of SE11 promoter region), 1942 and 1873 (used for the amplification of SE15 coding region) and SE11 and SE15chromosome DNA as a template, for 2nd PCR, primers, TOP 1902 and 1873 and templates, products of 1st PCR	This study
pRWybdO-hybrid-f	Derivative pRW50 carrying hybrid DNA fragment a amplified with primers and template DNAs: for 1st PCR, primers, TOP1902 and 1947 (used for the amplification of SE11 promoter region), 1946 and 1873 (used for the amplification of SE15 coding region) and SE11 and SE15chromosome DNA as a template, for 2nd PCR, primers, TOP 1902 and 1873 and templates, products of 1st PCR	This study
pRWybdO-hybrid-g	Derivative pRW50 carrying hybrid DNA fragment a amplified with primers and template DNAs: for 1st PCR, primers, TOP1902 and 1959 (used for the amplification of SE11 promoter region), 1960 and 1873 (used for the amplification of SE15 coding region) and SE11 and SE15chromosome DNA as a template, for 2nd PCR, primers, TOP 1902 and 1873 and templates, products of 1st PCR	This study
pRWybdO-hybrid-h	Derivative pRW50 carrying hybrid DNA fragment a amplified with primers and template DNAs: for 1st PCR, primers, TOP1902 and 1951 (used for the amplification of SE11 promoter region), 1950 and 1873 (used for the amplification of SE15 coding region) and SE11 and SE15chromosome DNA as a template, for 2nd PCR, primers, TOP 1902 and 1873 and templates, products of 1st PCR	This study
