# Supplementary material for: H-NS Facilitates Sequence Diversification of Horizontally Transferred DNAs during Their Integration in Host Chromosomes
Source: PLoS Genet. 2016 Jan 20;12(1):e1005796. doi: 10.1371/journal.pgen.1005796 (PMC4720273; doi:10.1371/journal.pgen.1005796)
Supplement: S6 Table — (XLSX) [file pgen.1005796.s021.xlsx]

## Sheet: boundIfGapLeakedIncluded.csv
S6 Table: Unique insertion sequences
Ortholog ID	K-12 gene name	K-12 insertiona	SE11 insertion	SE15 insertion
11	nhaR	insA, insB	ECSE_0018 - ECSE_0020	ECSF_0022 - ECSF_0023
156	yafK	yafQ, dinJ	ECSE_0246 - ECSE_0247	None
157	yafL	yafQ, dinJ	ECSE_0246 - ECSE_0248	None
201	yajR	None	ECSE_0450 - ECSE_0452	None
251	cusS	None	ECSE_0626 - ECSE_0633	None
273	uspG	ybdR	ECSE_0676	None
308	ybgA	rhsC - ybfD	ECSE_0761 - ECSE_0765	None
309	phr	rhsC - ybfD	ECSE_0761 - ECSE_0765	None
563	trpA	yciE - yciG	ECSE_1306 - ECSE_1308	None
567	rluB	None	None	ECSF_1248 - ECSF_1249
568	btuR	None	None	ECSF_1248 - ECSF_1249
691	cedA	ydjO	ECSE_1899 - ECSE_1901	None
802	yegK	yegJ	None	None
914	vacJ	ytdF	ECSE_2654	None
928	yfeD	None	None	None
1030	ygaT	intA - yqaD	ECSE_2904 - ECSE_2911	None
1205	ygiC	None	None	ECSF_2880 - ECSF_2882
1232	exuR	None	ECSE_3375 - ECSE_3378	None
1499	kbl	htrL	ECSE_3901	None
1546	pstS	None	ECSE_4015 - ECSE_4018	None
1687	aceK	arpA	ECSE_4302	None
1688	iclR	arpA	ECSE_4302	None
1690	yjbB	None	None	ECSF_3869
1701	malM	yjbI	ECSE_4329 - ECSE_4330	None
1707	yjbN	yjbL, yjbM	ECSE_4339 - ECSE_4341	None
1781	cysQ	ytfI	None	None
1841	rpsT	insA, insB	ECSE_0018 - ECSE_0020	ECSF_0022 - ECSF_0023
1877	tauA	yaiO - yaiS	ECSE_0383 - ECSE_0386	None
2032	eamA	None	ECSE_1623 - ECSE_1628	None
2083	flhE	yecT	ECSE_2112	None
2091	cobU	insH - yeeW	None	ECSF_1852 - ECSF_1896
2264	yibL	None	ECSE_3883 - ECSE_3884	ECSF_3436 - ECSF_3438
2275	ilvN	None	None	ECSF_3517
2341	yjfY	None	ECSE_4497	None
2345	cpdB	ytfI	None	None
2351	tsr	None	ECSE_4620 - ECSE_4630	None
2544	ytfK	ytfI	None	None
2578	ybfA	rhsC - ybfD	ECSE_0761 - ECSE_0765	None
2583	ymgE	ycgY	ECSE_1244	ECSF_1141 - ECSF_1146
2687	yfgJ	None	None	ECSF_2351 - ECSF_2353
2691	agaI	yraH - yraK	ECSE_3428 - ECSE_3431	None
2698	potE	ybfP - ybfH	None	None
a: Gene ID or names of insertion sequences in genomes of K12, SE11, and SE15 are shown. When multiple genes are included in the insertions, only the first and last genes are shown (clockwise order).
