# Supplementary material for: H-NS Facilitates Sequence Diversification of Horizontally Transferred DNAs during Their Integration in Host Chromosomes
Source: PLoS Genet. 2016 Jan 20;12(1):e1005796. doi: 10.1371/journal.pgen.1005796 (PMC4720273; doi:10.1371/journal.pgen.1005796)
Supplement: S7 Table — (XLSX) [file pgen.1005796.s022.xlsx]

## Sheet: Sheet1
S7 Table: List of strains used in the gene conservation analysis.
Strains	Taxonomic code in MBGD
Same species with Escherichia coli
Escherichia coli K-12 MG1655	eco
Same family but different genus (family Enterobacteriaceae)
Buchnera aphidicola APS	buc
Citrobacter koseri ATCC BAA-895	cko
Enterobacter sakazakii ATCC BAA-894	esa
Dickeya zeae Ech1591	dze
Edwardsiella ictaluri 93-146	eic
Enterobacter sp. 638	ent
Erwinia tasmaniensis Et1/99	eta
Klebsiella pneumoniae ATCC 700721; MGH 78578	kpn
Kosakonia sacchari SP1	gm03453
Morganella morganii subsp. morganii KT	mmk
Pantoea sp. At-9b	pao
Erwinia carotovora SCRI1043	eca
Photorhabdus luminescens TTO1	plu
Proteus mirabilis HI4320	pmr
Providencia stuartii MRSN 2154	psi
Rahnella sp. Y9602	rah
Raoultella ornithinolytica B6	ror
Salmonella typhimurium LT2; SGSC 1412; ATCC 700720	stm
Serratia proteamaculans 568	spe
Shigella flexneri 301	sfl
Escherichia blattae DSM 4481	ebt
Sodalis glossinidius morsitans	sgl
Wigglesworthia glossinidia	wbr
Xenorhabdus nematophila ATCC 19061	xne
Yersinia pestis CO92	ype
Same class but different family (class Gammaproteobacteria)
Acidithiobacillus ferrooxidans ATCC 53993	afe
Aeromonas hydrophila subsp. hydrophila ATCC 7966	aha
Shewanella oneidensis MR-1	son
Dichelobacter nodosus VCS1703A	dno
Allochromatium vinosum DSM 180	alv
Legionella pneumophila Philadelphia 1	lpn
Methylococcus capsulatus Bath	mca
Carsonella ruddii PV	crp
Gilliamella apicola wkB1	gap
Haemophilus influenzae Rd KW20	hin
Pseudomonas aeruginosa PAO1	pae
Francisella tularensis Schu 4	ftu
Vibrio cholerae N16961	vch
Xanthomonas axonopodis 306	xac
Same phylum but different class (phylum Proteobacteria)
Acetobacter pasteurianus IFO 3283-01	apt
Rickettsia prowazekii Madrid E	rpr
Burkholderia pseudomallei K96243	bps
Neisseria meningitidis MC58	nme
Desulfovibrio vulgarish Hildenborough	dvu
Geobacter sulfurreducens PCA	gsu
Campylobacter jejuni NCTC 11168	cje
Helicobacter pylori 26695	hpy
